# Supplementary material for: Repurposing drugs for the prevention of vascular dementia using evidence from drug target Mendelian randomization
Source: Nat Aging. 2026 Apr 20;6(4):905–15. doi: 10.1038/s43587-026-01106-1 (PMC13099373; doi:10.1038/s43587-026-01106-1)
Supplement: Supplementary file 3 — Supplementary Tables 1–17 [file 43587_2026_1106_MOESM3_ESM.xlsx]

## Sheet: Index
	Supplementary Tables
	Sup. Table 1	Effect of Downstream Biomarkers on Vascular Dementia
		Summary of results of the comparison of the downstream biomarkers on vascular dementia using IVW, Weighted Median and MR-Egger Mendelian randomization
	Sup. Table 2	Downstream biomarker Mendelian randomization results
		Cis-acting Mendelian randomization (IVW, Weighted Median, and MR-Egger) analyses of drug targets, using downstream biomarker GWAS instruments, on vascular dementia outcomes
	Sup. Table 3	pQTL Mendelian randomization results
		Cis-acting Mendelian randomization (IVW, Weighted Median, and MR-Egger) analyses of drug targets, using pQTL GWAS data, on vascular dementia outcomes
	Sup. Table 4	pQTL Mendelian randomization replication in UKB-PPP
		Replication of Cis-acting Mendelian randomization (IVW, Weighted Median, and MR-Egger) analyses of drug targets, using UKB-PPP pQTL data
	Sup. Table 5	MRlap analysis for sample overlap
		Cis-acting Mendelian randomization analyses using MRlap to account for sample overlap between downstream biomarker GWAS and vascular dementia outcomes.
	Sup. Table 6	pQTL cis-acting colocalization analysis
		Colocalization analysis between cis-pQTL target gene regions and vascular dementia outcomes
	Sup. Table 7	Reduced instrument threshold downstream biomarker Mendelain randomization
		Cis-acting Mendelian randomization analyses (IVW, Weighted Median, and MR-Egger) of drug targets, using downstream biomarker GWAS instruments selected at a relaxed p < 5×10⁻⁵ threshold, on vascular dementia outcomes
	Sup. Table 8	Alternative downstream biomarker Mendelain randomization
		Cis-acting Mendelian randomization (IVW, Weighted Median, and MR-Egger) analyses of drug targets, using additional downstream biomarkers
	Sup. Table 9	Combined cis & trans acting pQTL Mendelian randomization
		Analysis including both cis- and trans-acting variants for Mendelian randomization (IVW, Weighted Median, and MR-Egger) analyses of drug targets, using pQTL GWAS data, on vascular dementia outcomes
	Sup. Table 10	Cis & trans-acting instrumental variable colocalization
		Colocalization analysis for a +/- 500kb region around instrument variables in pQTL and vascular outcome GWAS
	Sup. Table 11	Generalized IVW Mendelian randomization results
		Cis-acting generalized-IVW Mendelian randomization comparison between drug targets, using downstream biomarker GWAS instruments, and vascular dementia outcomes
	Sup. Table 12	Generalized IVW Mendelian randomization with a reduced instrument threshold
		Cis-acting generalized-IVW Mendelian randomization analyses of drug targets, using downstream biomarker GWAS instruments selected at a relaxed p < 1×10⁻⁵ threshold, on vascular dementia outcomes
	Sup. Table 13	CisMR-cML method results
		Mendelian randomization using the cisMR-cML method between drug targets, using downstream biomarker GWAS instruments, and vascular dementia outcomes
	Sup. Table 14	Mendelian randomization including proxies
		Cis-acting Mendelian randomization analyses (IVW, Weighted Median, and MR-Egger) of drug targets, using downstream biomarker GWAS data with SNP proxies included for instruments unavailable in the vascular dementia outcomes
	Sup. Table 15	pQTL meta-analysis Mendelian randomization results
		Replication of Cis-acting Mendelian randomization (IVW, Weighted Median, and MR-Egger) analyses of drug targets, using meta-anlysed pQTL data
	Sup. Table 16	Identified instrumental variables
		List of instrument variables used for Mendelian Randomizaiton
	Sup. Table 17	Cohorts used in GWAS summary Data
		A list of cohorts used in each of the summary statistics used in this study as provided in the original source publications
	Sup. Table 18	Additional GWAS summary data sources
		A summary of additional GWAS sourced for senstivity analylsis

## Sheet: Sup Table 1.
Supplementary Table 1. Effect of Downstream Biomarkers on Vascular Dementia
		IVW Mendelian Randomization									Weighted Median Mendelian Randomization						MR-Egger
Biomarker	Outcome	No of IVs	IVW_Est	IVW_SE	IVW_lCI	IVW_uCI	IVW_Pvalue	FStat	Heter.Stat	Heter.pval	WM_SNPs	WM_Est	WM_SE	WM_lCI	WM_uCI	WM_Pvalue	Egg_SNPs	Egg_Est	Egg_SE	Egg_lCI	Egg_uCI	Egg_Pvalue	Egg_Int	Egg_IntSE	Egg_IntlCI	Egg_IntuCI	Egg_IntPvalue
DBP	VaD	446	0.0270211	0.00648928	0.0143023	0.0397398	3.12778e-05	79.8432	529.076	0.00368033	446	0.0241003	0.00976894	0.00495356	0.0432471	0.0136237	446	0.034258	0.0161277	0.0026483	0.0658676	0.0336558	-0.0014103	0.00287678	-0.00704868	0.00422809	0.623968
SBP	VaD	453	0.0125335	0.00381347	0.00505926	0.0200078	0.00101388	74.6636	534.701	0.00438876	453	0.0106116	0.00570652	-0.000572989	0.0217962	0.0629486	453	0.0176845	0.00974274	-0.00141094	0.0367799	0.0695018	-0.00169471	0.00294931	-0.00747525	0.00408582	0.565553
LDL	VaD	73	0.127321	0.0662758	-0.00257692	0.257219	0.0547214	173.862	178.391	5.27509e-11	73	0.237055	0.086128	0.0682475	0.405863	0.00591675	73	0.327193	0.0881944	0.154336	0.500051	0.000207332	-0.0190487	0.00594194	-0.0306947	-0.00740272	0.00134685
CRP	VaD	239	-0.548967	0.0894045	-0.724196	-0.373737	8.23871e-10	190.356	908.559	5.40129e-79	239	0.100988	0.0864571	-0.0684642	0.270441	0.242776	239	-1.00554	0.115256	-1.23144	-0.779644	0	0.021533	0.00372781	0.0142266	0.0288393	7.63557e-09
CRP_Gene	VaD	3	0.121857	0.109391	-0.0925451	0.336259	0.265296	2622.84	2.51183	0.284815	3	0.125805	0.112237	-0.0941762	0.345786	0.262338	3	0.195917	0.271588	-0.336387	0.728221	0.470679	-0.0100833	0.0294706	-0.0678446	0.0476779	0.732238
Abbreviations: DBP (Diastolic Blood Pressure), SBP (Systolic Blood Pressure), LDL (Low-density lipoprotein), CRP (C-reactive protein), VaD (Vascular dementia diagnosis), IVs (instrumental variables), IVW (inverse-variance weighted), Est (Estimate), SE (Standard error), lCI (lower 95% confidence interval), uCI (upper 95% confidence interval), FStat (F-statistic), Heter.Stat (Heterogeneity statisti…

## Sheet: Sup. Table 2.
Supplementary Table 2. Downstream biomarker Mendelian randomization results
				IVW Mendelian Randomization									Weighted Median Mendelian Randomization						MR-Egger											Multiple Testing Correction
Target	Outcome	Biomarker	Clumping_Threshold	IVW_SNPs	IVW_Est	IVW_SE	IVW_lCI	IVW_uCI	IVW_Pvalue	FStat	Heter.Stat	Heter.pval	WM_SNPs	WM_Est	WM_SE	WM_lCI	WM_uCI	WM_Pvalue	Egg_SNPs	Egg_Est	Egg_SE	Egg_lCI	Egg_uCI	Egg_Pvalue	Egg_Int	Egg_IntSE	Egg_IntlCI	Egg_IntuCI	Egg_IntPvalue	MT_Tested	pval_acat+meff	pval_group_FDR	pval_fdr_All_Targets
ANGPTL3	WMH	LDL	5e-08	1	-0.088	0.119504	-0.322223	0.146223	0.4615	164.366	NA	NA	NA	NA	NA	NA	NA	NA	NA	NA	NA	NA	NA	NA	NA	NA	NA	NA	NA	TRUE	0.061	0.202732	0.436
ANGPTL3	WMH_UKB	LDL	5e-08	1	-0.313418	0.140611	-0.589011	-0.0378251	0.025816	164.366	NA	NA	NA	NA	NA	NA	NA	NA	NA	NA	NA	NA	NA	NA	NA	NA	NA	NA	NA	FALSE	NA	NA	NA
ANGPTL3	iFA	LDL	5e-08	1	-0.70861	0.654732	-1.99186	0.574641	0.279124	164.366	NA	NA	NA	NA	NA	NA	NA	NA	NA	NA	NA	NA	NA	NA	NA	NA	NA	NA	NA	TRUE	0.061	0.202732	0.436
ANGPTL3	MD	LDL	5e-08	1	-1.66132	0.64792	-2.93122	-0.391424	0.0103447	164.366	NA	NA	NA	NA	NA	NA	NA	NA	NA	NA	NA	NA	NA	NA	NA	NA	NA	NA	NA	TRUE	0.061	0.202732	0.436
ANGPTL3	LS	LDL	5e-08	1	-0.618	0.424	-1.44902	0.213025	0.144965	164.366	NA	NA	NA	NA	NA	NA	NA	NA	NA	NA	NA	NA	NA	NA	NA	NA	NA	NA	NA	TRUE	0.061	0.202732	0.436
ANGPTL3	VaD	LDL	5e-08	1	-0.112	0.422	-0.939105	0.715105	0.790699	164.366	NA	NA	NA	NA	NA	NA	NA	NA	NA	NA	NA	NA	NA	NA	NA	NA	NA	NA	NA	TRUE	0.061	0.202732	0.436
ANGPTL3	CAD	LDL	5e-08	1	-0.0861192	0.145129	-0.370567	0.198329	0.552916	164.366	NA	NA	NA	NA	NA	NA	NA	NA	NA	NA	NA	NA	NA	NA	NA	NA	NA	NA	NA	FALSE	NA	NA	NA
APOB	WMH	LDL	5e-08	2	-0.0607095	0.0488793	-0.156511	0.0350921	0.214226	464.167	0.411379	0.52127	NA	NA	NA	NA	NA	NA	NA	NA	NA	NA	NA	NA	NA	NA	NA	NA	NA	TRUE	0.356	0.592999	0.846
APOB	WMH_UKB	LDL	5e-08	2	0.0558323	0.0569563	-0.0558	0.167465	0.326955	464.167	1.44489	0.229349	NA	NA	NA	NA	NA	NA	NA	NA	NA	NA	NA	NA	NA	NA	NA	NA	NA	FALSE	NA	NA	NA
APOB	iFA	LDL	5e-08	2	0.189294	0.265436	-0.33095	0.709538	0.475757	464.167	3.30992	0.068863	NA	NA	NA	NA	NA	NA	NA	NA	NA	NA	NA	NA	NA	NA	NA	NA	NA	TRUE	0.356	0.592999	0.846
APOB	MD	LDL	5e-08	2	0.387127	0.262729	-0.127813	0.902067	0.140621	464.167	1.5347	0.215408	NA	NA	NA	NA	NA	NA	NA	NA	NA	NA	NA	NA	NA	NA	NA	NA	NA	TRUE	0.356	0.592999	0.846
APOB	LS	LDL	5e-08	2	-0.187078	0.174188	-0.52848	0.154324	0.282822	464.167	0.633816	0.425959	NA	NA	NA	NA	NA	NA	NA	NA	NA	NA	NA	NA	NA	NA	NA	NA	NA	TRUE	0.356	0.592999	0.846
APOB	VaD	LDL	5e-08	2	0.0969793	0.173296	-0.242675	0.436634	0.575742	464.167	1.0363	0.308683	NA	NA	NA	NA	NA	NA	NA	NA	NA	NA	NA	NA	NA	NA	NA	NA	NA	TRUE	0.356	0.592999	0.846
APOB	CAD	LDL	5e-08	2	0.28809	0.0595897	0.171297	0.404884	1.33437e-06	464.167	7.84595	0.00509348	NA	NA	NA	NA	NA	NA	NA	NA	NA	NA	NA	NA	NA	NA	NA	NA	NA	FALSE	NA	NA	NA
PCSK9	WMH	LDL	5e-08	2	0.0306361	0.103959	-0.17312	0.234392	0.768228	95.1413	0.693846	0.404859	NA	NA	NA	NA	NA	NA	NA	NA	NA	NA	NA	NA	NA	NA	NA	NA	NA	TRUE	0.725	0.906172	1
PCSK9	WMH_UKB	LDL	5e-08	3	0.053854	0.0484378	-0.0410823	0.14879	0.266216	317.552	2.96319	0.227274	3	0.0710147	0.0504045	-0.0277764	0.169806	0.158866	3	0.114338	0.060086	-0.00342819	0.232105	0.0570524	-0.0133551	0.00785051	-0.0287419	0.0020316	0.0889094	FALSE	NA	NA	NA
PCSK9	iFA	LDL	5e-08	3	0.150017	0.224639	-0.290267	0.590302	0.504252	317.552	1.02727	0.598317	3	0.171753	0.23032	-0.279667	0.623172	0.455842	3	0.279767	0.278552	-0.266185	0.825719	0.315204	-0.0287796	0.0365333	-0.100384	0.0428245	0.430836	TRUE	0.725	0.906172	1
PCSK9	MD	LDL	5e-08	3	0.0747606	0.222305	-0.360949	0.510471	0.736647	317.552	2.00176	0.367555	3	0.0769347	0.228321	-0.370567	0.524437	0.736149	3	0.293133	0.275659	-0.247149	0.833415	0.287605	-0.0484391	0.036156	-0.119304	0.0224254	0.180335	TRUE	0.725	0.906172	1
PCSK9	LS	LDL	5e-08	3	0.120757	0.166896	-0.206353	0.447867	0.469344	317.552	3.60976	0.164494	3	0.182808	0.173157	-0.156573	0.522189	0.291089	3	0.245156	0.344245	-0.429551	0.919864	0.476368	-0.0237028	0.0400053	-0.102112	0.0547062	0.553521	TRUE	0.725	0.906172	1
PCSK9	VaD	LDL	5e-08	2	0.352618	0.348074	-0.329595	1.03483	0.311035	95.1413	1.10667	0.292807	NA	NA	NA	NA	NA	NA	NA	NA	NA	NA	NA	NA	NA	NA	NA	NA	NA	TRUE	0.725	0.906172	1
PCSK9	CAD	LDL	5e-08	3	0.439062	0.0499489	0.341164	0.53696	1.49258e-18	317.552	3.21029	0.20086	3	0.439665	0.0538446	0.334132	0.545199	3.20258e-16	3	0.501431	0.0620459	0.379823	0.623039	6.66134e-16	-0.0136197	0.00803776	-0.0293734	0.00213404	0.0901775	FALSE	NA	NA	NA
HMGCR	WMH	LDL	5e-08	1	-0.0231924	0.090389	-0.200352	0.153967	0.7975	372.084	NA	NA	NA	NA	NA	NA	NA	NA	NA	NA	NA	NA	NA	NA	NA	NA	NA	NA	NA	TRUE	0.081	0.202732	0.436
HMGCR	WMH_UKB	LDL	5e-08	1	0.0635531	0.0942907	-0.121253	0.248359	0.500304	372.084	NA	NA	NA	NA	NA	NA	NA	NA	NA	NA	NA	NA	NA	NA	NA	NA	NA	NA	NA	FALSE	NA	NA	NA
HMGCR	iFA	LDL	5e-08	1	-0.697988	0.438632	-1.55769	0.161715	0.111546	372.084	NA	NA	NA	NA	NA	NA	NA	NA	NA	NA	NA	NA	NA	NA	NA	NA	NA	NA	NA	TRUE	0.081	0.202732	0.436
HMGCR	MD	LDL	5e-08	1	0.121949	0.434046	-0.728766	0.972664	0.778742	372.084	NA	NA	NA	NA	NA	NA	NA	NA	NA	NA	NA	NA	NA	NA	NA	NA	NA	NA	NA	TRUE	0.081	0.202732	0.436
HMGCR	LS	LDL	5e-08	1	0.68895	0.279673	0.140801	1.2371	0.0137621	372.084	NA	NA	NA	NA	NA	NA	NA	NA	NA	NA	NA	NA	NA	NA	NA	NA	NA	NA	NA	TRUE	0.081	0.202732	0.436
HMGCR	VaD	LDL	5e-08	1	0.293315	0.264666	-0.22542	0.81205	0.267755	372.084	NA	NA	NA	NA	NA	NA	NA	NA	NA	NA	NA	NA	NA	NA	NA	NA	NA	NA	NA	TRUE	0.081	0.202732	0.436
HMGCR	CAD	LDL	5e-08	1	0.185213	0.0968658	-0.00464057	0.375066	0.0558689	372.084	NA	NA	NA	NA	NA	NA	NA	NA	NA	NA	NA	NA	NA	NA	NA	NA	NA	NA	NA	FALSE	NA	NA	NA
NPC1L1	WMH	LDL	5e-08	1	0.0536082	0.15581	-0.251774	0.35899	0.7308	97.9696	NA	NA	NA	NA	NA	NA	NA	NA	NA	NA	NA	NA	NA	NA	NA	NA	NA	NA	NA	TRUE	0.914	0.913921	1
NPC1L1	WMH_UKB	LDL	5e-08	1	0.0892064	0.178657	-0.260955	0.439368	0.617557	97.9696	NA	NA	NA	NA	NA	NA	NA	NA	NA	NA	NA	NA	NA	NA	NA	NA	NA	NA	NA	FALSE	NA	NA	NA
NPC1L1	iFA	LDL	5e-08	1	-1.65275	0.830948	-3.28138	-0.0241235	0.0467017	97.9696	NA	NA	NA	NA	NA	NA	NA	NA	NA	NA	NA	NA	NA	NA	NA	NA	NA	NA	NA	TRUE	0.914	0.913921	1
NPC1L1	MD	LDL	5e-08	1	-0.887023	0.822227	-2.49856	0.724512	0.280675	97.9696	NA	NA	NA	NA	NA	NA	NA	NA	NA	NA	NA	NA	NA	NA	NA	NA	NA	NA	NA	TRUE	0.914	0.913921	1
NPC1L1	LS	LDL	5e-08	1	0.762887	0.542268	-0.299939	1.82571	0.159474	97.9696	NA	NA	NA	NA	NA	NA	NA	NA	NA	NA	NA	NA	NA	NA	NA	NA	NA	NA	NA	TRUE	0.914	0.913921	1
NPC1L1	VaD	LDL	5e-08	1	-0.014433	0.470103	-0.935818	0.906952	0.975507	97.9696	NA	NA	NA	NA	NA	NA	NA	NA	NA	NA	NA	NA	NA	NA	NA	NA	NA	NA	NA	TRUE	0.914	0.913921	1
NPC1L1	CAD	LDL	5e-08	1	0.741909	0.182503	0.38421	1.09961	4.79929e-05	97.9696	NA	NA	NA	NA	NA	NA	NA	NA	NA	NA	NA	NA	NA	NA	NA	NA	NA	NA	NA	FALSE	NA	NA	NA
ACAT1	WMH	CRP	5e-05	1	0.244681	0.635229	-1.00034	1.48971	0.7001	20.0363	NA	NA	NA	NA	NA	NA	NA	NA	NA	NA	NA	NA	NA	NA	NA	NA	NA	NA	NA	TRUE	0.682	1	1
ACAT1	WMH_UKB	CRP	5e-05	1	0.735954	0.757902	-0.749507	2.22142	0.331528	20.0363	NA	NA	NA	NA	NA	NA	NA	NA	NA	NA	NA	NA	NA	NA	NA	NA	NA	NA	NA	FALSE	NA	NA	NA
ACAT1	iFA	CRP	5e-05	1	1.31391	3.52902	-5.60284	8.23067	0.709657	20.0363	NA	NA	NA	NA	NA	NA	NA	NA	NA	NA	NA	NA	NA	NA	NA	NA	NA	NA	NA	TRUE	0.682	1	1
ACAT1	MD	CRP	5e-05	1	2.60944	3.49232	-4.23538	9.45426	0.454947	20.0363	NA	NA	NA	NA	NA	NA	NA	NA	NA	NA	NA	NA	NA	NA	NA	NA	NA	NA	NA	TRUE	0.682	1	1
ACAT1	LS	CRP	5e-05	1	-2.32979	2.40426	-7.04204	2.38247	0.332532	20.0363	NA	NA	NA	NA	NA	NA	NA	NA	NA	NA	NA	NA	NA	NA	NA	NA	NA	NA	NA	TRUE	0.682	1	1
ACAT1	VaD	CRP	5e-05	1	-1.55319	2.21277	-5.89013	2.78375	0.482727	20.0363	NA	NA	NA	NA	NA	NA	NA	NA	NA	NA	NA	NA	NA	NA	NA	NA	NA	NA	NA	TRUE	0.682	1	1
ACAT1	Crohn	CRP	5e-05	1	2.10638	1.81915	-1.45908	5.67185	0.246907	20.0363	NA	NA	NA	NA	NA	NA	NA	NA	NA	NA	NA	NA	NA	NA	NA	NA	NA	NA	NA	FALSE	NA	NA	NA
ACAT1	UlColitis	CRP	5e-05	1	2.11702	1.79787	-1.40674	5.64079	0.23899	20.0363	NA	NA	NA	NA	NA	NA	NA	NA	NA	NA	NA	NA	NA	NA	NA	NA	NA	NA	NA	FALSE	NA	NA	NA
ACAT1	RA	CRP	5e-05	1	1.47872	1.78723	-2.02419	4.98164	0.408021	20.0363	NA	NA	NA	NA	NA	NA	NA	NA	NA	NA	NA	NA	NA	NA	NA	NA	NA	NA	NA	FALSE	NA	NA	NA
DHFR	WMH	CRP	5e-05	1	0.5	0.689265	-0.850934	1.85093	0.4682	17.64	NA	NA	NA	NA	NA	NA	NA	NA	NA	NA	NA	NA	NA	NA	NA	NA	NA	NA	NA	TRUE	0.62	1	1
DHFR	WMH_UKB	CRP	5e-05	1	0.3635	0.819187	-1.24208	1.96908	0.657236	17.64	NA	NA	NA	NA	NA	NA	NA	NA	NA	NA	NA	NA	NA	NA	NA	NA	NA	NA	NA	FALSE	NA	NA	NA
DHFR	iFA	CRP	5e-05	1	4.51792	3.81132	-2.95214	11.988	0.235862	17.64	NA	NA	NA	NA	NA	NA	NA	NA	NA	NA	NA	NA	NA	NA	NA	NA	NA	NA	NA	TRUE	0.62	1	1
DHFR	MD	CRP	5e-05	1	4.03721	3.77174	-3.35526	11.4297	0.284446	17.64	NA	NA	NA	NA	NA	NA	NA	NA	NA	NA	NA	NA	NA	NA	NA	NA	NA	NA	NA	TRUE	0.62	1	1
DHFR	LS	CRP	5e-05	1	-1.5119	2.57143	-6.55181	3.528	0.556557	17.64	NA	NA	NA	NA	NA	NA	NA	NA	NA	NA	NA	NA	NA	NA	NA	NA	NA	NA	NA	TRUE	0.62	1	1
DHFR	VaD	CRP	5e-05	1	-0.5	2.40476	-5.21325	4.21325	0.835291	17.64	NA	NA	NA	NA	NA	NA	NA	NA	NA	NA	NA	NA	NA	NA	NA	NA	NA	NA	NA	TRUE	0.62	1	1
DHFR	Crohn	CRP	5e-05	1	2.90476	1.95238	-0.921834	6.73136	0.136802	17.64	NA	NA	NA	NA	NA	NA	NA	NA	NA	NA	NA	NA	NA	NA	NA	NA	NA	NA	NA	FALSE	NA	NA	NA
DHFR	UlColitis	CRP	5e-05	1	0.654762	1.91667	-3.10184	4.41136	0.732641	17.64	NA	NA	NA	NA	NA	NA	NA	NA	NA	NA	NA	NA	NA	NA	NA	NA	NA	NA	NA	FALSE	NA	NA	NA
DHFR	RA	CRP	5e-05	1	-2.22619	1.91667	-5.98279	1.53041	0.245442	17.64	NA	NA	NA	NA	NA	NA	NA	NA	NA	NA	NA	NA	NA	NA	NA	NA	NA	NA	NA	FALSE	NA	NA	NA
IL6R	WMH	CRP	5e-08	3	-0.0544557	0.0672477	-0.186259	0.0773473	0.418068	654.484	0.663321	0.717731	3	-0.0538481	0.0674994	-0.186144	0.0784483	0.425012	3	-0.153089	0.141328	-0.430086	0.123909	0.278712	0.00716428	0.00902884	-0.0105319	0.0248605	0.427494	TRUE	0.519	1	0.971
IL6R	WMH_UKB	CRP	5e-08	3	-0.0985694	0.0786651	-0.25275	0.0556114	0.210197	654.484	0.532711	0.766167	3	-0.0937476	0.0791111	-0.248803	0.0613073	0.236013	3	-0.122116	0.155848	-0.427572	0.183339	0.433297	0.00165267	0.00944268	-0.0168546	0.02016	0.861063	FALSE	NA	NA	NA
IL6R	iFA	CRP	5e-08	3	-0.32702	0.36609	-1.04454	0.390504	0.371709	654.484	1.81679	0.403171	3	-0.286501	0.3677	-1.00718	0.434178	0.435879	3	0.255861	0.725444	-1.16598	1.6777	0.724316	-0.0409173	0.043965	-0.127087	0.0452524	0.352019	TRUE	0.519	1	0.971
IL6R	MD	CRP	5e-08	3	-0.105949	0.3623	-0.816045	0.604147	0.769955	654.484	1.05583	0.589832	3	-0.0708669	0.364508	-0.78529	0.643556	0.845849	3	-0.207439	0.728276	-1.63483	1.21996	0.77577	0.00712434	0.0441359	-0.0793805	0.0936292	0.871764	TRUE	0.519	1	0.971
IL6R	LS	CRP	5e-08	3	0.37074	0.24006	-0.099769	0.841249	0.1225	654.484	3.858	0.145293	3	0.400835	0.24282	-0.0750826	0.876753	0.0987891	3	0.066539	0.867047	-1.63284	1.76592	0.938829	0.0213568	0.0525807	-0.0816996	0.124413	0.684617	TRUE	0.519	1	0.971
IL6R	VaD	CRP	5e-08	3	-0.0932073	0.230593	-0.54516	0.358746	0.68606	654.484	4.37344	0.112284	3	-0.0486347	0.23255	-0.504424	0.407155	0.834341	3	-0.249196	0.928847	-2.0697	1.57131	0.788479	0.0108606	0.0556446	-0.0982007	0.119922	0.845253	TRUE	0.519	1	0.971
IL6R	Crohn	CRP	5e-08	2	0.558416	0.193387	0.179384	0.937448	0.00388248	917.881	3.21766	0.0728478	NA	NA	NA	NA	NA	NA	NA	NA	NA	NA	NA	NA	NA	NA	NA	NA	NA	FALSE	NA	NA	NA
IL6R	UlColitis	CRP	5e-08	2	0.0123092	0.19212	-0.36424	0.388858	0.948914	917.881	1.13672	0.286347	NA	NA	NA	NA	NA	NA	NA	NA	NA	NA	NA	NA	NA	NA	NA	NA	NA	FALSE	NA	NA	NA
IL6R	RA	CRP	5e-08	3	0.660814	0.158945	0.349287	0.97234	3.21751e-05	654.484	0.723217	0.696555	3	0.663781	0.160265	0.349668	0.977895	3.44629e-05	3	0.881228	0.322862	0.248429	1.51403	0.00634454	-0.0158367	0.0201917	-0.0554118	0.0237384	0.432855	FALSE	NA	NA	NA
PLA2G1B	WMH	CRP	5e-05	3	0.0586156	0.0712575	-0.0810466	0.198278	0.410743	603.993	10.372	0.0055944	3	0.08093	0.113353	-0.141239	0.303099	0.475251	3	-0.0440579	0.659289	-1.33624	1.24813	0.94672	0.00538632	0.0324835	-0.0582803	0.0690529	0.868301	TRUE	0.181	0.653689	0.625
PLA2G1B	WMH_UKB	CRP	5e-05	3	0.0980501	0.080678	-0.0600758	0.256176	0.224241	603.993	10.7667	0.00459244	3	0.317974	0.119862	0.0830487	0.5529	0.00798197	3	0.00388916	0.767912	-1.50119	1.50897	0.995959	0.0049824	0.0381852	-0.0698593	0.0798241	0.896187	FALSE	NA	NA	NA
PLA2G1B	iFA	CRP	5e-05	3	0.515757	0.375696	-0.220593	1.25211	0.169813	603.993	2.35182	0.308538	3	0.480194	0.427407	-0.357509	1.3179	0.261223	3	1.25671	1.48993	-1.66349	4.17692	0.398964	-0.0392108	0.0740973	-0.184439	0.106017	0.596681	TRUE	0.181	0.653689	0.625
PLA2G1B	MD	CRP	5e-05	3	0.687037	0.371789	-0.0416552	1.41573	0.0646133	603.993	1.34641	0.510071	3	0.715638	0.415206	-0.0981509	1.52943	0.084785	3	0.40407	1.22578	-1.99842	2.80656	0.74167	0.0149748	0.0609628	-0.10451	0.13446	0.805962	TRUE	0.181	0.653689	0.625
PLA2G1B	LS	CRP	5e-05	3	-0.43001	0.247897	-0.915878	0.0558589	0.0828059	603.993	2.12221	0.346073	3	-0.328533	0.262486	-0.842996	0.18593	0.210708	3	0.573357	0.73435	-0.865942	2.01266	0.434939	-0.0532897	0.0367125	-0.125245	0.0186655	0.14663	TRUE	0.181	0.653689	0.625
PLA2G1B	VaD	CRP	5e-05	3	0.112501	0.227884	-0.334143	0.559145	0.621534	603.993	0.922776	0.630408	3	0.0544036	0.249624	-0.434851	0.543659	0.827475	3	0.278655	0.670355	-1.03522	1.59253	0.677642	-0.00881506	0.0334467	-0.0743694	0.0567393	0.792123	TRUE	0.181	0.653689	0.625
PLA2G1B	Crohn	CRP	5e-05	3	0.139621	0.191254	-0.23523	0.514472	0.465371	603.993	2.76969	0.250363	3	0.117009	0.212662	-0.2998	0.533818	0.582174	3	-0.386528	0.752168	-1.86075	1.0877	0.607333	0.0279126	0.0375322	-0.0456492	0.101474	0.45706	FALSE	NA	NA	NA
PLA2G1B	UlColitis	CRP	5e-05	3	-0.209674	0.18826	-0.578657	0.159309	0.265388	603.993	4.16003	0.124928	3	-0.307779	0.199153	-0.698111	0.0825533	0.12224	3	-1.22636	0.553256	-2.31072	-0.141995	0.0266492	0.0539181	0.0275901	-0.000157512	0.107994	0.0506711	FALSE	NA	NA	NA
PLA2G1B	RA	CRP	5e-05	3	0.142824	0.173622	-0.197468	0.483117	0.410726	603.993	3.49223	0.17445	3	0.121463	0.196549	-0.263765	0.506691	0.536588	3	-0.595505	0.68523	-1.93853	0.747522	0.384815	0.0398452	0.0351204	-0.0289895	0.10868	0.256572	FALSE	NA	NA	NA
PTGS2	WMH	CRP	5e-05	1	0.734375	0.624741	-0.490095	1.95885	0.2398	19.4816	NA	NA	NA	NA	NA	NA	NA	NA	NA	NA	NA	NA	NA	NA	NA	NA	NA	NA	NA	TRUE	0.04	0.422032	0.432
PTGS2	WMH_UKB	CRP	5e-05	1	0.898078	0.758354	-0.588268	2.38442	0.236315	19.4816	NA	NA	NA	NA	NA	NA	NA	NA	NA	NA	NA	NA	NA	NA	NA	NA	NA	NA	NA	FALSE	NA	NA	NA
PTGS2	iFA	CRP	5e-05	1	-2.1471	3.53538	-9.07632	4.78212	0.54364	19.4816	NA	NA	NA	NA	NA	NA	NA	NA	NA	NA	NA	NA	NA	NA	NA	NA	NA	NA	NA	TRUE	0.04	0.422032	0.432
PTGS2	MD	CRP	5e-05	1	2.67285	3.49851	-4.1841	9.5298	0.444869	19.4816	NA	NA	NA	NA	NA	NA	NA	NA	NA	NA	NA	NA	NA	NA	NA	NA	NA	NA	NA	TRUE	0.04	0.422032	0.432
PTGS2	LS	CRP	5e-05	1	-3.02344	2.28906	-7.50992	1.46304	0.186562	19.4816	NA	NA	NA	NA	NA	NA	NA	NA	NA	NA	NA	NA	NA	NA	NA	NA	NA	NA	NA	TRUE	0.04	0.422032	0.432
PTGS2	VaD	CRP	5e-05	1	5.39062	1.99219	1.48601	9.29524	0.00681232	19.4816	NA	NA	NA	NA	NA	NA	NA	NA	NA	NA	NA	NA	NA	NA	NA	NA	NA	NA	NA	TRUE	0.04	0.422032	0.432
PTGS2	Crohn	CRP	5e-05	1	2.39844	1.76562	-1.06212	5.859	0.174335	19.4816	NA	NA	NA	NA	NA	NA	NA	NA	NA	NA	NA	NA	NA	NA	NA	NA	NA	NA	NA	FALSE	NA	NA	NA
PTGS2	UlColitis	CRP	5e-05	1	0.390625	1.74219	-3.024	3.80525	0.82259	19.4816	NA	NA	NA	NA	NA	NA	NA	NA	NA	NA	NA	NA	NA	NA	NA	NA	NA	NA	NA	FALSE	NA	NA	NA
PTGS2	RA	CRP	5e-05	1	-2.375	1.42188	-5.16182	0.411824	0.0948542	19.4816	NA	NA	NA	NA	NA	NA	NA	NA	NA	NA	NA	NA	NA	NA	NA	NA	NA	NA	NA	FALSE	NA	NA	NA
TYMS	WMH	CRP	5e-05	1	-0.556701	0.661463	-1.85314	0.739742	0.4	23.5225	NA	NA	NA	NA	NA	NA	NA	NA	NA	NA	NA	NA	NA	NA	NA	NA	NA	NA	NA	TRUE	1	1	1
TYMS	WMH_UKB	CRP	5e-05	1	0.441386	0.704768	-0.939934	1.82271	0.531128	23.5225	NA	NA	NA	NA	NA	NA	NA	NA	NA	NA	NA	NA	NA	NA	NA	NA	NA	NA	NA	FALSE	NA	NA	NA
TYMS	iFA	CRP	5e-05	1	5.86579	3.28221	-0.567212	12.2988	0.0739133	23.5225	NA	NA	NA	NA	NA	NA	NA	NA	NA	NA	NA	NA	NA	NA	NA	NA	NA	NA	NA	TRUE	1	1	1
TYMS	MD	CRP	5e-05	1	5.32791	3.2486	-1.03923	11.695	0.100992	23.5225	NA	NA	NA	NA	NA	NA	NA	NA	NA	NA	NA	NA	NA	NA	NA	NA	NA	NA	NA	TRUE	1	1	1
TYMS	LS	CRP	5e-05	1	-0.0412371	2.17526	-4.30466	4.22219	0.984875	23.5225	NA	NA	NA	NA	NA	NA	NA	NA	NA	NA	NA	NA	NA	NA	NA	NA	NA	NA	NA	TRUE	1	1	1
TYMS	VaD	CRP	5e-05	1	0.123711	2	-3.79622	4.04364	0.950678	23.5225	NA	NA	NA	NA	NA	NA	NA	NA	NA	NA	NA	NA	NA	NA	NA	NA	NA	NA	NA	TRUE	1	1	1
TYMS	Crohn	CRP	5e-05	1	0.319588	1.64948	-2.91334	3.55252	0.846372	23.5225	NA	NA	NA	NA	NA	NA	NA	NA	NA	NA	NA	NA	NA	NA	NA	NA	NA	NA	NA	FALSE	NA	NA	NA
TYMS	UlColitis	CRP	5e-05	1	0.0515464	1.62887	-3.14097	3.24407	0.974755	23.5225	NA	NA	NA	NA	NA	NA	NA	NA	NA	NA	NA	NA	NA	NA	NA	NA	NA	NA	NA	FALSE	NA	NA	NA
TYMS	RA	CRP	5e-05	1	-0.917526	1.63918	-4.13025	2.2952	0.575651	23.5225	NA	NA	NA	NA	NA	NA	NA	NA	NA	NA	NA	NA	NA	NA	NA	NA	NA	NA	NA	FALSE	NA	NA	NA
PTGS1	WMH	CRP	5e-05	1	1.31522	0.679469	-0.0165174	2.64695	0.05291	17.4876	NA	NA	NA	NA	NA	NA	NA	NA	NA	NA	NA	NA	NA	NA	NA	NA	NA	NA	NA	TRUE	0.26	0.780318	0.702
PTGS1	WMH_UKB	CRP	5e-05	1	0.564229	0.809536	-1.02243	2.15089	0.485816	17.4876	NA	NA	NA	NA	NA	NA	NA	NA	NA	NA	NA	NA	NA	NA	NA	NA	NA	NA	NA	FALSE	NA	NA	NA
PTGS1	iFA	CRP	5e-05	1	-2.26018	3.76685	-9.64307	5.1227	0.548493	17.4876	NA	NA	NA	NA	NA	NA	NA	NA	NA	NA	NA	NA	NA	NA	NA	NA	NA	NA	NA	TRUE	0.26	0.780318	0.702
PTGS1	MD	CRP	5e-05	1	-2.54271	3.72713	-9.84775	4.76233	0.495103	17.4876	NA	NA	NA	NA	NA	NA	NA	NA	NA	NA	NA	NA	NA	NA	NA	NA	NA	NA	NA	TRUE	0.26	0.780318	0.702
PTGS1	LS	CRP	5e-05	1	-1.48913	2.5	-6.38904	3.41078	0.551408	17.4876	NA	NA	NA	NA	NA	NA	NA	NA	NA	NA	NA	NA	NA	NA	NA	NA	NA	NA	NA	TRUE	0.26	0.780318	0.702
PTGS1	VaD	CRP	5e-05	1	2.45652	2.23913	-1.93209	6.84514	0.272603	17.4876	NA	NA	NA	NA	NA	NA	NA	NA	NA	NA	NA	NA	NA	NA	NA	NA	NA	NA	NA	TRUE	0.26	0.780318	0.702
PTGS1	Crohn	CRP	5e-05	1	0.793478	1.92391	-2.97732	4.56428	0.680025	17.4876	NA	NA	NA	NA	NA	NA	NA	NA	NA	NA	NA	NA	NA	NA	NA	NA	NA	NA	NA	FALSE	NA	NA	NA
PTGS1	UlColitis	CRP	5e-05	1	-1.36957	1.8913	-5.07645	2.33732	0.468981	17.4876	NA	NA	NA	NA	NA	NA	NA	NA	NA	NA	NA	NA	NA	NA	NA	NA	NA	NA	NA	FALSE	NA	NA	NA
PTGS1	RA	CRP	5e-05	1	1.54348	1.75	-1.88646	4.97342	0.377784	17.4876	NA	NA	NA	NA	NA	NA	NA	NA	NA	NA	NA	NA	NA	NA	NA	NA	NA	NA	NA	FALSE	NA	NA	NA
JAK2	WMH	CRP	5e-05	1	-0.110169	0.593347	-1.27311	1.05277	0.8527	22.2784	NA	NA	NA	NA	NA	NA	NA	NA	NA	NA	NA	NA	NA	NA	NA	NA	NA	NA	NA	TRUE	1	1	1
JAK2	WMH_UKB	CRP	5e-05	1	0.488301	0.708514	-0.90036	1.87696	0.490703	22.2784	NA	NA	NA	NA	NA	NA	NA	NA	NA	NA	NA	NA	NA	NA	NA	NA	NA	NA	NA	FALSE	NA	NA	NA
JAK2	iFA	CRP	5e-05	1	-0.0622271	3.29645	-6.52315	6.39869	0.984939	22.2784	NA	NA	NA	NA	NA	NA	NA	NA	NA	NA	NA	NA	NA	NA	NA	NA	NA	NA	NA	TRUE	1	1	1
JAK2	MD	CRP	5e-05	1	-2.24576	3.26218	-8.63951	4.14799	0.491186	22.2784	NA	NA	NA	NA	NA	NA	NA	NA	NA	NA	NA	NA	NA	NA	NA	NA	NA	NA	NA	TRUE	1	1	1
JAK2	LS	CRP	5e-05	1	-0.533898	2.14407	-4.73619	3.6684	0.803352	22.2784	NA	NA	NA	NA	NA	NA	NA	NA	NA	NA	NA	NA	NA	NA	NA	NA	NA	NA	NA	TRUE	1	1	1
JAK2	VaD	CRP	5e-05	1	-4.66102	2.0339	-8.64738	-0.67465	0.0219249	22.2784	NA	NA	NA	NA	NA	NA	NA	NA	NA	NA	NA	NA	NA	NA	NA	NA	NA	NA	NA	TRUE	1	1	1
JAK2	Crohn	CRP	5e-05	1	7.39831	1.72034	4.0265	10.7701	1.70419e-05	22.2784	NA	NA	NA	NA	NA	NA	NA	NA	NA	NA	NA	NA	NA	NA	NA	NA	NA	NA	NA	FALSE	NA	NA	NA
JAK2	UlColitis	CRP	5e-05	1	5.16102	1.68644	1.85565	8.46638	0.00221114	22.2784	NA	NA	NA	NA	NA	NA	NA	NA	NA	NA	NA	NA	NA	NA	NA	NA	NA	NA	NA	FALSE	NA	NA	NA
JAK2	RA	CRP	5e-05	1	2.40678	1.38983	-0.317238	5.1308	0.0833257	22.2784	NA	NA	NA	NA	NA	NA	NA	NA	NA	NA	NA	NA	NA	NA	NA	NA	NA	NA	NA	FALSE	NA	NA	NA
DHODH	WMH	CRP	5e-05	1	-0.0471698	0.626676	-1.27543	1.18109	0.94	21.2401	NA	NA	NA	NA	NA	NA	NA	NA	NA	NA	NA	NA	NA	NA	NA	NA	NA	NA	NA	TRUE	1	1	1
DHODH	WMH_UKB	CRP	5e-05	1	0.0157673	0.747755	-1.44981	1.48134	0.983177	21.2401	NA	NA	NA	NA	NA	NA	NA	NA	NA	NA	NA	NA	NA	NA	NA	NA	NA	NA	NA	FALSE	NA	NA	NA
DHODH	iFA	CRP	5e-05	1	-0.309333	3.47709	-7.12431	6.50565	0.929111	21.2401	NA	NA	NA	NA	NA	NA	NA	NA	NA	NA	NA	NA	NA	NA	NA	NA	NA	NA	NA	TRUE	1	1	1
DHODH	MD	CRP	5e-05	1	-0.221483	3.44165	-6.96699	6.52403	0.948689	21.2401	NA	NA	NA	NA	NA	NA	NA	NA	NA	NA	NA	NA	NA	NA	NA	NA	NA	NA	NA	TRUE	1	1	1
DHODH	LS	CRP	5e-05	1	-0.141509	2.28302	-4.61614	4.33313	0.950576	21.2401	NA	NA	NA	NA	NA	NA	NA	NA	NA	NA	NA	NA	NA	NA	NA	NA	NA	NA	NA	TRUE	1	1	1
DHODH	VaD	CRP	5e-05	1	0.396226	2.14151	-3.80105	4.59351	0.853212	21.2401	NA	NA	NA	NA	NA	NA	NA	NA	NA	NA	NA	NA	NA	NA	NA	NA	NA	NA	NA	TRUE	1	1	1
DHODH	Crohn	CRP	5e-05	1	-3.35849	1.73585	-6.76069	0.0437111	0.053017	21.2401	NA	NA	NA	NA	NA	NA	NA	NA	NA	NA	NA	NA	NA	NA	NA	NA	NA	NA	NA	FALSE	NA	NA	NA
DHODH	UlColitis	CRP	5e-05	1	3.65094	1.70755	0.304212	6.99767	0.0325069	21.2401	NA	NA	NA	NA	NA	NA	NA	NA	NA	NA	NA	NA	NA	NA	NA	NA	NA	NA	NA	FALSE	NA	NA	NA
DHODH	RA	CRP	5e-05	1	1.67925	1.66038	-1.57503	4.93353	0.311842	21.2401	NA	NA	NA	NA	NA	NA	NA	NA	NA	NA	NA	NA	NA	NA	NA	NA	NA	NA	NA	FALSE	NA	NA	NA
TLR9	WMH_UKB	CRP	5e-05	1	0.220953	0.650974	-1.05493	1.49684	0.734294	23.1824	NA	NA	NA	NA	NA	NA	NA	NA	NA	NA	NA	NA	NA	NA	NA	NA	NA	NA	NA	FALSE	NA	NA	NA
TLR9	iFA	CRP	5e-05	1	1.00249	3.02936	-4.93495	6.93993	0.740701	23.1824	NA	NA	NA	NA	NA	NA	NA	NA	NA	NA	NA	NA	NA	NA	NA	NA	NA	NA	NA	TRUE	0.187	0.653689	0.625
TLR9	MD	CRP	5e-05	1	-5.00571	2.99859	-10.8828	0.871425	0.0950475	23.1824	NA	NA	NA	NA	NA	NA	NA	NA	NA	NA	NA	NA	NA	NA	NA	NA	NA	NA	NA	TRUE	0.187	0.653689	0.625
TLR9	LS	CRP	5e-05	1	4.92308	2.84615	-0.655282	10.5014	0.0836786	23.1824	NA	NA	NA	NA	NA	NA	NA	NA	NA	NA	NA	NA	NA	NA	NA	NA	NA	NA	NA	TRUE	0.187	0.653689	0.625
TLR9	VaD	CRP	5e-05	1	2.53846	1.79231	-0.974397	6.05132	0.156685	23.1824	NA	NA	NA	NA	NA	NA	NA	NA	NA	NA	NA	NA	NA	NA	NA	NA	NA	NA	NA	TRUE	0.187	0.653689	0.625
TLR9	Crohn	CRP	5e-05	1	-1.4	1.69231	-4.71686	1.91686	0.408082	23.1824	NA	NA	NA	NA	NA	NA	NA	NA	NA	NA	NA	NA	NA	NA	NA	NA	NA	NA	NA	FALSE	NA	NA	NA
TLR9	UlColitis	CRP	5e-05	1	0.523077	1.66154	-2.73348	3.77963	0.752902	23.1824	NA	NA	NA	NA	NA	NA	NA	NA	NA	NA	NA	NA	NA	NA	NA	NA	NA	NA	NA	FALSE	NA	NA	NA
TLR9	RA	CRP	5e-05	1	-1.5	2.34615	-6.09838	3.09838	0.522599	23.1824	NA	NA	NA	NA	NA	NA	NA	NA	NA	NA	NA	NA	NA	NA	NA	NA	NA	NA	NA	FALSE	NA	NA	NA
IKBKB	WMH	CRP	5e-05	1	-0.647727	0.666041	-1.95314	0.657689	0.3308	19.36	NA	NA	NA	NA	NA	NA	NA	NA	NA	NA	NA	NA	NA	NA	NA	NA	NA	NA	NA	TRUE	1	1	1
IKBKB	WMH_UKB	CRP	5e-05	1	-1.14757	0.7878	-2.69163	0.396491	0.145206	19.36	NA	NA	NA	NA	NA	NA	NA	NA	NA	NA	NA	NA	NA	NA	NA	NA	NA	NA	NA	FALSE	NA	NA	NA
IKBKB	iFA	CRP	5e-05	1	4.12897	3.66658	-3.0574	11.3153	0.26012	19.36	NA	NA	NA	NA	NA	NA	NA	NA	NA	NA	NA	NA	NA	NA	NA	NA	NA	NA	NA	TRUE	1	1	1
IKBKB	MD	CRP	5e-05	1	0.0687289	3.62908	-7.04414	7.18159	0.98489	19.36	NA	NA	NA	NA	NA	NA	NA	NA	NA	NA	NA	NA	NA	NA	NA	NA	NA	NA	NA	TRUE	1	1	1
IKBKB	LS	CRP	5e-05	1	-1.31818	2.35227	-5.92855	3.29219	0.575216	19.36	NA	NA	NA	NA	NA	NA	NA	NA	NA	NA	NA	NA	NA	NA	NA	NA	NA	NA	NA	TRUE	1	1	1
IKBKB	VaD	CRP	5e-05	1	-2.85227	2.28409	-7.32901	1.62446	0.211754	19.36	NA	NA	NA	NA	NA	NA	NA	NA	NA	NA	NA	NA	NA	NA	NA	NA	NA	NA	NA	TRUE	1	1	1
IKBKB	Crohn	CRP	5e-05	1	6.30682	1.86364	2.65416	9.95948	0.000713999	19.36	NA	NA	NA	NA	NA	NA	NA	NA	NA	NA	NA	NA	NA	NA	NA	NA	NA	NA	NA	FALSE	NA	NA	NA
IKBKB	UlColitis	CRP	5e-05	1	4.01136	1.82955	0.42552	7.59721	0.0283401	19.36	NA	NA	NA	NA	NA	NA	NA	NA	NA	NA	NA	NA	NA	NA	NA	NA	NA	NA	NA	FALSE	NA	NA	NA
IKBKB	RA	CRP	5e-05	1	-2	1.56818	-5.07358	1.07358	0.202181	19.36	NA	NA	NA	NA	NA	NA	NA	NA	NA	NA	NA	NA	NA	NA	NA	NA	NA	NA	NA	FALSE	NA	NA	NA
CAMLG	WMH	CRP	5e-05	1	-0.623762	0.600964	-1.80163	0.554106	0.2993	23.1315	NA	NA	NA	NA	NA	NA	NA	NA	NA	NA	NA	NA	NA	NA	NA	NA	NA	NA	NA	TRUE	0.696	1	1
CAMLG	WMH_UKB	CRP	5e-05	1	-1.03193	0.708827	-2.42121	0.357344	0.14544	23.1315	NA	NA	NA	NA	NA	NA	NA	NA	NA	NA	NA	NA	NA	NA	NA	NA	NA	NA	NA	FALSE	NA	NA	NA
CAMLG	iFA	CRP	5e-05	1	-1.72864	3.29761	-8.19185	4.73456	0.600132	23.1315	NA	NA	NA	NA	NA	NA	NA	NA	NA	NA	NA	NA	NA	NA	NA	NA	NA	NA	NA	TRUE	0.696	1	1
CAMLG	MD	CRP	5e-05	1	-2.12803	3.26408	-8.52551	4.26945	0.514431	23.1315	NA	NA	NA	NA	NA	NA	NA	NA	NA	NA	NA	NA	NA	NA	NA	NA	NA	NA	NA	TRUE	0.696	1	1
CAMLG	LS	CRP	5e-05	1	0.356436	2.20792	-3.97101	4.68388	0.871751	23.1315	NA	NA	NA	NA	NA	NA	NA	NA	NA	NA	NA	NA	NA	NA	NA	NA	NA	NA	NA	TRUE	0.696	1	1
CAMLG	VaD	CRP	5e-05	1	2.35644	1.9901	-1.54409	6.25696	0.236382	23.1315	NA	NA	NA	NA	NA	NA	NA	NA	NA	NA	NA	NA	NA	NA	NA	NA	NA	NA	NA	TRUE	0.696	1	1
CAMLG	Crohn	CRP	5e-05	1	-0.435644	1.71287	-3.79281	2.92152	0.799237	23.1315	NA	NA	NA	NA	NA	NA	NA	NA	NA	NA	NA	NA	NA	NA	NA	NA	NA	NA	NA	FALSE	NA	NA	NA
CAMLG	UlColitis	CRP	5e-05	1	5.86139	1.66337	2.60125	9.12152	0.00042539	23.1315	NA	NA	NA	NA	NA	NA	NA	NA	NA	NA	NA	NA	NA	NA	NA	NA	NA	NA	NA	FALSE	NA	NA	NA
CAMLG	RA	CRP	5e-05	1	-0.653465	1.72277	-4.03004	2.72311	0.704457	23.1315	NA	NA	NA	NA	NA	NA	NA	NA	NA	NA	NA	NA	NA	NA	NA	NA	NA	NA	NA	FALSE	NA	NA	NA
PPP3R2	WMH	CRP	5e-08	1	0.0454545	0.403466	-0.745324	0.836234	0.9103	53.7778	NA	NA	NA	NA	NA	NA	NA	NA	NA	NA	NA	NA	NA	NA	NA	NA	NA	NA	NA	TRUE	1	1	1
PPP3R2	WMH_UKB	CRP	5e-08	1	0.174029	0.465394	-0.738128	1.08619	0.70845	53.7778	NA	NA	NA	NA	NA	NA	NA	NA	NA	NA	NA	NA	NA	NA	NA	NA	NA	NA	NA	FALSE	NA	NA	NA
PPP3R2	iFA	CRP	5e-08	1	-0.409399	2.16907	-4.66069	3.84189	0.850293	53.7778	NA	NA	NA	NA	NA	NA	NA	NA	NA	NA	NA	NA	NA	NA	NA	NA	NA	NA	NA	TRUE	1	1	1
PPP3R2	MD	CRP	5e-08	1	-0.20235	2.14686	-4.41012	4.00542	0.924907	53.7778	NA	NA	NA	NA	NA	NA	NA	NA	NA	NA	NA	NA	NA	NA	NA	NA	NA	NA	NA	TRUE	1	1	1
PPP3R2	LS	CRP	5e-08	1	2.23232	1.45455	-0.618533	5.08318	0.124852	53.7778	NA	NA	NA	NA	NA	NA	NA	NA	NA	NA	NA	NA	NA	NA	NA	NA	NA	NA	NA	TRUE	1	1	1
PPP3R2	VaD	CRP	5e-08	1	0.732323	1.5101	-2.22742	3.69207	0.627712	53.7778	NA	NA	NA	NA	NA	NA	NA	NA	NA	NA	NA	NA	NA	NA	NA	NA	NA	NA	NA	TRUE	1	1	1
PPP3R2	Crohn	CRP	5e-08	1	0.383838	1.12121	-1.8137	2.58137	0.732093	53.7778	NA	NA	NA	NA	NA	NA	NA	NA	NA	NA	NA	NA	NA	NA	NA	NA	NA	NA	NA	FALSE	NA	NA	NA
PPP3R2	UlColitis	CRP	5e-08	1	1.89394	1.10606	-0.2739	4.06178	0.0868361	53.7778	NA	NA	NA	NA	NA	NA	NA	NA	NA	NA	NA	NA	NA	NA	NA	NA	NA	NA	NA	FALSE	NA	NA	NA
PPP3R2	RA	CRP	5e-08	1	0	1.0101	-1.97976	1.97976	1	53.7778	NA	NA	NA	NA	NA	NA	NA	NA	NA	NA	NA	NA	NA	NA	NA	NA	NA	NA	NA	FALSE	NA	NA	NA
PPIA	WMH	CRP	5e-08	1	0.309783	0.480252	-0.631494	1.25106	0.5189	35.23	NA	NA	NA	NA	NA	NA	NA	NA	NA	NA	NA	NA	NA	NA	NA	NA	NA	NA	NA	TRUE	0.96	1	1
PPIA	WMH_UKB	CRP	5e-08	1	-0.189955	0.548223	-1.26445	0.884542	0.728972	35.23	NA	NA	NA	NA	NA	NA	NA	NA	NA	NA	NA	NA	NA	NA	NA	NA	NA	NA	NA	FALSE	NA	NA	NA
PPIA	iFA	CRP	5e-08	1	-3.01908	2.55059	-8.01815	1.97999	0.236541	35.23	NA	NA	NA	NA	NA	NA	NA	NA	NA	NA	NA	NA	NA	NA	NA	NA	NA	NA	NA	TRUE	0.96	1	1
PPIA	MD	CRP	5e-08	1	-1.70054	2.52421	-6.6479	3.24681	0.500506	35.23	NA	NA	NA	NA	NA	NA	NA	NA	NA	NA	NA	NA	NA	NA	NA	NA	NA	NA	NA	TRUE	0.96	1	1
PPIA	LS	CRP	5e-08	1	-0.119565	1.76087	-3.57081	3.33168	0.945864	35.23	NA	NA	NA	NA	NA	NA	NA	NA	NA	NA	NA	NA	NA	NA	NA	NA	NA	NA	NA	TRUE	0.96	1	1
PPIA	VaD	CRP	5e-08	1	0.652174	1.79348	-2.86298	4.16733	0.71613	35.23	NA	NA	NA	NA	NA	NA	NA	NA	NA	NA	NA	NA	NA	NA	NA	NA	NA	NA	NA	TRUE	0.96	1	1
PPIA	Crohn	CRP	5e-08	1	-3.54891	1.38587	-6.26517	-0.832659	0.0104436	35.23	NA	NA	NA	NA	NA	NA	NA	NA	NA	NA	NA	NA	NA	NA	NA	NA	NA	NA	NA	FALSE	NA	NA	NA
PPIA	UlColitis	CRP	5e-08	1	-0.76087	1.32609	-3.35995	1.83821	0.566123	35.23	NA	NA	NA	NA	NA	NA	NA	NA	NA	NA	NA	NA	NA	NA	NA	NA	NA	NA	NA	FALSE	NA	NA	NA
PPIA	RA	CRP	5e-08	1	-0.0923913	1.5163	-3.06429	2.87951	0.951413	35.23	NA	NA	NA	NA	NA	NA	NA	NA	NA	NA	NA	NA	NA	NA	NA	NA	NA	NA	NA	FALSE	NA	NA	NA
PPIF	WMH	CRP	5e-08	3	-0.76004	0.24215	-1.23464	-0.285435	0.0016969	49.6676	13.173	0.00137884	3	-1.04387	0.338786	-1.70787	-0.379858	0.0020617	3	-17.0635	4.54218	-25.966	-8.161	0.000172184	0.234954	0.0653655	0.10684	0.363068	0.000325066	TRUE	0.01	0.214991	0.299
PPIF	WMH_UKB	CRP	5e-08	3	-0.427678	0.281331	-0.979075	0.12372	0.128462	49.6676	7.35829	0.0252445	3	-0.407825	0.410103	-1.21161	0.395962	0.320006	3	-14.0476	5.11445	-24.0718	-4.02348	0.0060207	0.195211	0.0731931	0.0517552	0.338667	0.0076516	FALSE	NA	NA	NA
PPIF	iFA	CRP	5e-08	3	-0.653956	1.30955	-3.22062	1.91271	0.617515	49.6676	5.57343	0.0616235	3	0.836166	1.77469	-2.64217	4.3145	0.637526	3	-42.3374	37.6126	-116.057	31.382	0.260328	0.597433	0.538271	-0.457559	1.65243	0.267037	TRUE	0.01	0.214991	0.299
PPIF	MD	CRP	5e-08	3	-2.14485	1.29605	-4.68506	0.395369	0.0979432	49.6676	1.79381	0.407831	3	-2.12125	1.62835	-5.31275	1.07025	0.192676	3	-33.1781	23.5576	-79.3501	12.9939	0.159018	0.44478	0.337125	-0.215972	1.10553	0.187058	TRUE	0.01	0.214991	0.299
PPIF	LS	CRP	5e-08	3	-1.17859	0.855909	-2.85615	0.498957	0.168509	49.6676	1.30222	0.521466	3	-1.35675	1.04825	-3.41128	0.697779	0.195561	3	-13.1825	15.3904	-43.347	16.9821	0.391699	0.17217	0.2204	-0.259807	0.604147	0.434703	TRUE	0.01	0.214991	0.299
PPIF	VaD	CRP	5e-08	3	1.2109	0.808295	-0.373328	2.79513	0.134109	49.6676	1.04974	0.591633	3	1.24268	0.986167	-0.690168	3.17554	0.207628	3	7.58447	14.697	-21.2212	36.3901	0.605816	-0.0913031	0.21022	-0.503327	0.320721	0.664055	TRUE	0.01	0.214991	0.299
PPIF	Crohn	CRP	5e-08	3	-0.426587	0.667748	-1.73535	0.882175	0.522924	49.6676	71.6524	2.75983e-16	3	-0.398725	1.08922	-2.53356	1.73611	0.714318	3	-101.707	17.424	-135.857	-67.5561	5.31041e-09	1.45248	0.249506	0.963462	1.94151	5.83411e-09	FALSE	NA	NA	NA
PPIF	UlColitis	CRP	5e-08	3	-1.04443	0.65571	-2.3296	0.240735	0.111199	49.6676	19.0337	7.36002e-05	3	0.531608	0.914527	-1.26083	2.32405	0.561043	3	-41.8965	31.9303	-104.479	20.6858	0.189479	0.585692	0.457086	-0.31018	1.48156	0.200067	FALSE	NA	NA	NA
PPIF	RA	CRP	5e-08	3	-1.49296	0.580081	-2.6299	-0.35602	0.0100616	49.6676	3.45257	0.177945	3	-1.08226	0.741889	-2.53633	0.371818	0.144624	3	2.20009	18.3927	-33.849	38.2492	0.904786	-0.0529798	0.263423	-0.569279	0.46332	0.840604	FALSE	NA	NA	NA
MS4A1	WMH	CRP	5e-08	1	-0.0857143	0.306297	-0.686046	0.514617	0.7796	110.25	NA	NA	NA	NA	NA	NA	NA	NA	NA	NA	NA	NA	NA	NA	NA	NA	NA	NA	NA	TRUE	0.105	0.552614	0.503
MS4A1	WMH_UKB	CRP	5e-08	1	-0.000376662	0.330227	-0.647609	0.646856	0.99909	110.25	NA	NA	NA	NA	NA	NA	NA	NA	NA	NA	NA	NA	NA	NA	NA	NA	NA	NA	NA	FALSE	NA	NA	NA
MS4A1	iFA	CRP	5e-08	1	-2.57854	1.538	-5.59295	0.435877	0.093629	110.25	NA	NA	NA	NA	NA	NA	NA	NA	NA	NA	NA	NA	NA	NA	NA	NA	NA	NA	NA	TRUE	0.105	0.552614	0.503
MS4A1	MD	CRP	5e-08	1	-3.28347	1.5218	-6.26614	-0.300793	0.0309574	110.25	NA	NA	NA	NA	NA	NA	NA	NA	NA	NA	NA	NA	NA	NA	NA	NA	NA	NA	NA	TRUE	0.105	0.552614	0.503
MS4A1	LS	CRP	5e-08	1	-0.552381	1.01905	-2.54968	1.44492	0.58778	110.25	NA	NA	NA	NA	NA	NA	NA	NA	NA	NA	NA	NA	NA	NA	NA	NA	NA	NA	NA	TRUE	0.105	0.552614	0.503
MS4A1	VaD	CRP	5e-08	1	1.89048	0.961905	0.0051775	3.77577	0.0493741	110.25	NA	NA	NA	NA	NA	NA	NA	NA	NA	NA	NA	NA	NA	NA	NA	NA	NA	NA	NA	TRUE	0.105	0.552614	0.503
MS4A1	Crohn	CRP	5e-08	1	-0.204762	0.780952	-1.7354	1.32588	0.793171	110.25	NA	NA	NA	NA	NA	NA	NA	NA	NA	NA	NA	NA	NA	NA	NA	NA	NA	NA	NA	FALSE	NA	NA	NA
MS4A1	UlColitis	CRP	5e-08	1	-0.52381	0.766667	-2.02645	0.97883	0.494462	110.25	NA	NA	NA	NA	NA	NA	NA	NA	NA	NA	NA	NA	NA	NA	NA	NA	NA	NA	NA	FALSE	NA	NA	NA
MS4A1	RA	CRP	5e-08	1	-0.438095	0.757143	-1.92207	1.04588	0.562848	110.25	NA	NA	NA	NA	NA	NA	NA	NA	NA	NA	NA	NA	NA	NA	NA	NA	NA	NA	NA	FALSE	NA	NA	NA
CD80	WMH	CRP	5e-08	1	0.829787	0.490181	-0.13095	1.79052	0.09049	31.3067	NA	NA	NA	NA	NA	NA	NA	NA	NA	NA	NA	NA	NA	NA	NA	NA	NA	NA	NA	TRUE	0.078	0.546626	0.436
CD80	WMH_UKB	CRP	5e-08	1	0.661745	0.589196	-0.493058	1.81655	0.261381	31.3067	NA	NA	NA	NA	NA	NA	NA	NA	NA	NA	NA	NA	NA	NA	NA	NA	NA	NA	NA	FALSE	NA	NA	NA
CD80	iFA	CRP	5e-08	1	5.22809	2.74674	-0.155436	10.6116	0.0569916	31.3067	NA	NA	NA	NA	NA	NA	NA	NA	NA	NA	NA	NA	NA	NA	NA	NA	NA	NA	NA	TRUE	0.078	0.546626	0.436
CD80	MD	CRP	5e-08	1	5.95191	2.7195	0.621789	11.282	0.0286256	31.3067	NA	NA	NA	NA	NA	NA	NA	NA	NA	NA	NA	NA	NA	NA	NA	NA	NA	NA	NA	TRUE	0.078	0.546626	0.436
CD80	LS	CRP	5e-08	1	1.26383	1.76596	-2.19738	4.72504	0.4742	31.3067	NA	NA	NA	NA	NA	NA	NA	NA	NA	NA	NA	NA	NA	NA	NA	NA	NA	NA	NA	TRUE	0.078	0.546626	0.436
CD80	Crohn	CRP	5e-08	1	0.293617	1.41277	-2.47535	3.06259	0.835361	31.3067	NA	NA	NA	NA	NA	NA	NA	NA	NA	NA	NA	NA	NA	NA	NA	NA	NA	NA	NA	FALSE	NA	NA	NA
CD80	UlColitis	CRP	5e-08	1	-1.04681	1.38723	-3.76574	1.67212	0.450488	31.3067	NA	NA	NA	NA	NA	NA	NA	NA	NA	NA	NA	NA	NA	NA	NA	NA	NA	NA	NA	FALSE	NA	NA	NA
CD80	RA	CRP	5e-08	1	-0.0765957	1.33617	-2.69544	2.54225	0.954286	31.3067	NA	NA	NA	NA	NA	NA	NA	NA	NA	NA	NA	NA	NA	NA	NA	NA	NA	NA	NA	FALSE	NA	NA	NA
CD86	WMH	CRP	5e-05	1	0.0364964	0.638246	-1.21444	1.28744	0.9544	20.8544	NA	NA	NA	NA	NA	NA	NA	NA	NA	NA	NA	NA	NA	NA	NA	NA	NA	NA	NA	TRUE	0.963	1	1
CD86	WMH_UKB	CRP	5e-05	1	-0.0398656	0.738161	-1.48663	1.4069	0.95693	20.8544	NA	NA	NA	NA	NA	NA	NA	NA	NA	NA	NA	NA	NA	NA	NA	NA	NA	NA	NA	FALSE	NA	NA	NA
CD86	iFA	CRP	5e-05	1	-3.68039	3.43448	-10.4119	3.05107	0.283899	20.8544	NA	NA	NA	NA	NA	NA	NA	NA	NA	NA	NA	NA	NA	NA	NA	NA	NA	NA	NA	TRUE	0.963	1	1
CD86	MD	CRP	5e-05	1	-4.40674	3.39796	-11.0666	2.25313	0.194673	20.8544	NA	NA	NA	NA	NA	NA	NA	NA	NA	NA	NA	NA	NA	NA	NA	NA	NA	NA	NA	TRUE	0.963	1	1
CD86	LS	CRP	5e-05	1	0.744526	2.24818	-3.66182	5.15087	0.740517	20.8544	NA	NA	NA	NA	NA	NA	NA	NA	NA	NA	NA	NA	NA	NA	NA	NA	NA	NA	NA	TRUE	0.963	1	1
CD86	VaD	CRP	5e-05	1	-1.35766	2.09489	-5.46357	2.74825	0.516931	20.8544	NA	NA	NA	NA	NA	NA	NA	NA	NA	NA	NA	NA	NA	NA	NA	NA	NA	NA	NA	TRUE	0.963	1	1
CD86	Crohn	CRP	5e-05	1	4.0438	1.69343	0.724733	7.36286	0.0169435	20.8544	NA	NA	NA	NA	NA	NA	NA	NA	NA	NA	NA	NA	NA	NA	NA	NA	NA	NA	NA	FALSE	NA	NA	NA
CD86	UlColitis	CRP	5e-05	1	-4.85401	1.65693	-8.10155	-1.60648	0.00339491	20.8544	NA	NA	NA	NA	NA	NA	NA	NA	NA	NA	NA	NA	NA	NA	NA	NA	NA	NA	NA	FALSE	NA	NA	NA
CD86	RA	CRP	5e-05	1	-3.21898	1.60584	-6.36637	-0.0715907	0.0450117	20.8544	NA	NA	NA	NA	NA	NA	NA	NA	NA	NA	NA	NA	NA	NA	NA	NA	NA	NA	NA	FALSE	NA	NA	NA
IL1R1	WMH	CRP	5e-08	2	-0.372948	0.246788	-0.856644	0.110748	0.130736	71.5028	2.15023	0.142549	NA	NA	NA	NA	NA	NA	NA	NA	NA	NA	NA	NA	NA	NA	NA	NA	NA	TRUE	0.771	1	1
IL1R1	WMH_UKB	CRP	5e-08	2	0.103021	0.287141	-0.459765	0.665808	0.719758	71.5028	1.85325	0.173406	NA	NA	NA	NA	NA	NA	NA	NA	NA	NA	NA	NA	NA	NA	NA	NA	NA	FALSE	NA	NA	NA
IL1R1	iFA	CRP	5e-08	2	-0.812578	1.33819	-3.43539	1.81023	0.543705	71.5028	0.977865	0.322726	NA	NA	NA	NA	NA	NA	NA	NA	NA	NA	NA	NA	NA	NA	NA	NA	NA	TRUE	0.771	1	1
IL1R1	MD	CRP	5e-08	2	-0.17191	1.32433	-2.76755	2.42373	0.896717	71.5028	0.0507638	0.821739	NA	NA	NA	NA	NA	NA	NA	NA	NA	NA	NA	NA	NA	NA	NA	NA	NA	TRUE	0.771	1	1
IL1R1	LS	CRP	5e-08	2	1.48124	0.852833	-0.190279	3.15277	0.0824137	71.5028	0.405165	0.524434	NA	NA	NA	NA	NA	NA	NA	NA	NA	NA	NA	NA	NA	NA	NA	NA	NA	TRUE	0.771	1	1
IL1R1	VaD	CRP	5e-08	2	0.0722714	0.89652	-1.68488	1.82942	0.935749	71.5028	1.15871	0.281733	NA	NA	NA	NA	NA	NA	NA	NA	NA	NA	NA	NA	NA	NA	NA	NA	NA	TRUE	0.771	1	1
IL1R1	Crohn	CRP	5e-08	2	0.588483	0.670337	-0.725352	1.90232	0.380002	71.5028	0.0201567	0.8871	NA	NA	NA	NA	NA	NA	NA	NA	NA	NA	NA	NA	NA	NA	NA	NA	NA	FALSE	NA	NA	NA
IL1R1	UlColitis	CRP	5e-08	2	0.55957	0.66283	-0.739553	1.85869	0.39855	71.5028	0.116318	0.733063	NA	NA	NA	NA	NA	NA	NA	NA	NA	NA	NA	NA	NA	NA	NA	NA	NA	FALSE	NA	NA	NA
IL1R1	RA	CRP	5e-08	2	0.935841	0.53198	-0.10682	1.9785	0.0785492	71.5028	2.51817	0.112541	NA	NA	NA	NA	NA	NA	NA	NA	NA	NA	NA	NA	NA	NA	NA	NA	NA	FALSE	NA	NA	NA
JAK1	WMH	CRP	5e-08	2	-0.01081	0.0833718	-0.174216	0.152596	0.896835	626.578	1.00181	0.316874	NA	NA	NA	NA	NA	NA	NA	NA	NA	NA	NA	NA	NA	NA	NA	NA	NA	TRUE	1	1	1
JAK1	WMH_UKB	CRP	5e-08	4	0.0179406	0.0924746	-0.163306	0.199187	0.846172	347.034	1.7128	0.634092	4	-0.0161717	0.0972676	-0.206813	0.174469	0.867953	4	-0.122269	0.342341	-0.793244	0.548706	0.720975	0.00918448	0.0215915	-0.0331341	0.051503	0.670563	FALSE	NA	NA	NA
JAK1	iFA	CRP	5e-08	4	-0.0449222	0.517417	-1.05904	0.969196	0.930814	347.034	4.33871	0.227136	4	-0.155068	0.45477	-1.0464	0.736264	0.733117	4	-2.70689	1.59252	-5.82817	0.414399	0.0891782	0.174352	0.100427	-0.0224819	0.371185	0.082546	TRUE	1	1	1
JAK1	MD	CRP	5e-08	4	0.371005	0.425875	-0.463694	1.2057	0.383667	347.034	2.91202	0.40539	4	0.240765	0.448448	-0.638177	1.11971	0.591347	4	-2.20359	1.57611	-5.2927	0.88552	0.162076	0.168625	0.0993882	-0.0261725	0.363422	0.0897671	TRUE	1	1	1
JAK1	LS	CRP	5e-08	3	0.00691081	0.298745	-0.578618	0.59244	0.981544	450.053	0.744039	0.689341	3	-0.0522536	0.308838	-0.657565	0.553057	0.865644	3	-0.83306	1.09224	-2.9738	1.30768	0.445636	0.0550327	0.0688317	-0.0798749	0.18994	0.423986	TRUE	1	1	1
JAK1	VaD	CRP	5e-08	3	0.0135957	0.264025	-0.503884	0.531075	0.958932	450.053	3.70285	0.157014	3	0.00190605	0.276608	-0.540236	0.544048	0.994502	3	-0.907114	1.72068	-4.27958	2.46535	0.598066	0.0611763	0.11045	-0.155303	0.277655	0.579661	TRUE	1	1	1
JAK1	Crohn	CRP	5e-08	3	0.459831	0.227541	0.0138596	0.905803	0.0432928	450.053	1.73867	0.41923	3	0.507753	0.237114	0.043018	0.972488	0.0322428	3	0.505436	1.09397	-1.6387	2.64957	0.644066	-0.0029865	0.0688991	-0.138026	0.132053	0.965426	FALSE	NA	NA	NA
JAK1	UlColitis	CRP	5e-08	3	0.320686	0.223269	-0.116914	0.758286	0.150912	450.053	0.217703	0.896863	3	0.313243	0.229756	-0.137071	0.763557	0.172766	3	0.0633223	0.815899	-1.53581	1.66245	0.938138	0.0168394	0.0513468	-0.0837984	0.117477	0.742947	FALSE	NA	NA	NA
JAK1	RA	CRP	5e-08	3	-0.425313	0.22701	-0.870244	0.0196189	0.0609937	450.053	0.729371	0.694415	3	-0.415346	0.235916	-0.877733	0.0470421	0.0783125	3	-0.655231	0.822395	-2.2671	0.956633	0.425605	0.015071	0.0518131	-0.0864809	0.116623	0.771149	FALSE	NA	NA	NA
JAK3	WMH	CRP	5e-05	1	0.56391	0.562734	-0.539028	1.66685	0.3163	26.1672	NA	NA	NA	NA	NA	NA	NA	NA	NA	NA	NA	NA	NA	NA	NA	NA	NA	NA	NA	TRUE	0.392	1	0.846
JAK3	WMH_UKB	CRP	5e-05	1	0.372959	0.678114	-0.956119	1.70204	0.582322	26.1672	NA	NA	NA	NA	NA	NA	NA	NA	NA	NA	NA	NA	NA	NA	NA	NA	NA	NA	NA	FALSE	NA	NA	NA
JAK3	iFA	CRP	5e-05	1	-5.88164	3.16006	-12.0752	0.311965	0.0627099	26.1672	NA	NA	NA	NA	NA	NA	NA	NA	NA	NA	NA	NA	NA	NA	NA	NA	NA	NA	NA	TRUE	0.392	1	0.846
JAK3	MD	CRP	5e-05	1	-1.84059	3.12656	-7.96852	4.28735	0.556066	26.1672	NA	NA	NA	NA	NA	NA	NA	NA	NA	NA	NA	NA	NA	NA	NA	NA	NA	NA	NA	TRUE	0.392	1	0.846
JAK3	LS	CRP	5e-05	1	1.68421	1.99248	-2.22098	5.5894	0.397953	26.1672	NA	NA	NA	NA	NA	NA	NA	NA	NA	NA	NA	NA	NA	NA	NA	NA	NA	NA	NA	TRUE	0.392	1	0.846
JAK3	VaD	CRP	5e-05	1	0.278195	1.81955	-3.28805	3.84445	0.878483	26.1672	NA	NA	NA	NA	NA	NA	NA	NA	NA	NA	NA	NA	NA	NA	NA	NA	NA	NA	NA	TRUE	0.392	1	0.846
JAK3	Crohn	CRP	5e-05	1	0.766917	1.55639	-2.28355	3.81739	0.622187	26.1672	NA	NA	NA	NA	NA	NA	NA	NA	NA	NA	NA	NA	NA	NA	NA	NA	NA	NA	NA	FALSE	NA	NA	NA
JAK3	UlColitis	CRP	5e-05	1	-3.08271	1.54887	-6.11844	-0.0469731	0.0465589	26.1672	NA	NA	NA	NA	NA	NA	NA	NA	NA	NA	NA	NA	NA	NA	NA	NA	NA	NA	NA	FALSE	NA	NA	NA
JAK3	RA	CRP	5e-05	1	0.255639	1.2406	-2.1759	2.68717	0.836744	26.1672	NA	NA	NA	NA	NA	NA	NA	NA	NA	NA	NA	NA	NA	NA	NA	NA	NA	NA	NA	FALSE	NA	NA	NA
ACE	WMH	DBP	5e-08	1	-0.0314875	0.0325053	-0.0951967	0.0322216	0.3327	101.316	NA	NA	NA	NA	NA	NA	NA	NA	NA	NA	NA	NA	NA	NA	NA	NA	NA	NA	NA	TRUE	0.189	0.472727	0.625
ACE	WMH_UKB	DBP	5e-08	1	-0.0269026	0.0383043	-0.101978	0.0481726	0.482469	101.316	NA	NA	NA	NA	NA	NA	NA	NA	NA	NA	NA	NA	NA	NA	NA	NA	NA	NA	NA	FALSE	NA	NA	NA
ACE	iFA	DBP	5e-08	1	-0.228816	0.178358	-0.578392	0.12076	0.199527	101.316	NA	NA	NA	NA	NA	NA	NA	NA	NA	NA	NA	NA	NA	NA	NA	NA	NA	NA	NA	TRUE	0.189	0.472727	0.625
ACE	MD	DBP	5e-08	1	-0.141427	0.176513	-0.487386	0.204532	0.422999	101.316	NA	NA	NA	NA	NA	NA	NA	NA	NA	NA	NA	NA	NA	NA	NA	NA	NA	NA	NA	TRUE	0.189	0.472727	0.625
ACE	LS	DBP	5e-08	1	0.134636	0.11835	-0.0973247	0.366597	0.255281	101.316	NA	NA	NA	NA	NA	NA	NA	NA	NA	NA	NA	NA	NA	NA	NA	NA	NA	NA	NA	TRUE	0.189	0.472727	0.625
ACE	VaD	DBP	5e-08	1	-0.213355	0.108035	-0.425099	-0.00161084	0.0482824	101.316	NA	NA	NA	NA	NA	NA	NA	NA	NA	NA	NA	NA	NA	NA	NA	NA	NA	NA	NA	TRUE	0.189	0.472727	0.625
ACE	Stroke	DBP	5e-08	1	0.108035	0.0450597	0.0197193	0.19635	0.0165033	101.316	NA	NA	NA	NA	NA	NA	NA	NA	NA	NA	NA	NA	NA	NA	NA	NA	NA	NA	NA	FALSE	NA	NA	NA
ACE	Heart_Fail	DBP	5e-08	1	0.0407166	0.0553746	-0.0678156	0.149249	0.46216	101.316	NA	NA	NA	NA	NA	NA	NA	NA	NA	NA	NA	NA	NA	NA	NA	NA	NA	NA	NA	FALSE	NA	NA	NA
ACE	CAD	DBP	5e-08	1	0.0812025	0.0396948	0.00340214	0.159003	0.0407887	101.316	NA	NA	NA	NA	NA	NA	NA	NA	NA	NA	NA	NA	NA	NA	NA	NA	NA	NA	NA	FALSE	NA	NA	NA
CACNA1C	WMH	DBP	5e-08	1	0.0621558	0.0465079	-0.028998	0.15331	0.1814	49.3099	NA	NA	NA	NA	NA	NA	NA	NA	NA	NA	NA	NA	NA	NA	NA	NA	NA	NA	NA	TRUE	0.89	0.946416	1
CACNA1C	WMH_UKB	DBP	5e-08	1	0.0564302	0.0553223	-0.0519996	0.16486	0.307716	49.3099	NA	NA	NA	NA	NA	NA	NA	NA	NA	NA	NA	NA	NA	NA	NA	NA	NA	NA	NA	FALSE	NA	NA	NA
CACNA1C	iFA	DBP	5e-08	1	-0.163598	0.257836	-0.668948	0.341752	0.525753	49.3099	NA	NA	NA	NA	NA	NA	NA	NA	NA	NA	NA	NA	NA	NA	NA	NA	NA	NA	NA	TRUE	0.89	0.946416	1
CACNA1C	MD	DBP	5e-08	1	-0.0421419	0.25516	-0.542246	0.457962	0.868819	49.3099	NA	NA	NA	NA	NA	NA	NA	NA	NA	NA	NA	NA	NA	NA	NA	NA	NA	NA	NA	TRUE	0.89	0.946416	1
CACNA1C	LS	DBP	5e-08	1	-0.0369788	0.169158	-0.368523	0.294565	0.826958	49.3099	NA	NA	NA	NA	NA	NA	NA	NA	NA	NA	NA	NA	NA	NA	NA	NA	NA	NA	NA	TRUE	0.89	0.946416	1
CACNA1C	VaD	DBP	5e-08	1	0.0377655	0.157356	-0.270647	0.346178	0.81033	49.3099	NA	NA	NA	NA	NA	NA	NA	NA	NA	NA	NA	NA	NA	NA	NA	NA	NA	NA	NA	TRUE	0.89	0.946416	1
CACNA1C	Stroke	DBP	5e-08	1	0.135327	0.0660897	0.0057931	0.26486	0.0405973	49.3099	NA	NA	NA	NA	NA	NA	NA	NA	NA	NA	NA	NA	NA	NA	NA	NA	NA	NA	NA	FALSE	NA	NA	NA
CACNA1C	Heart_Fail	DBP	5e-08	1	0.0212431	0.0810386	-0.13759	0.180076	0.793217	49.3099	NA	NA	NA	NA	NA	NA	NA	NA	NA	NA	NA	NA	NA	NA	NA	NA	NA	NA	NA	FALSE	NA	NA	NA
CACNA1C	CAD	DBP	5e-08	1	0.0930873	0.056927	-0.0184875	0.204662	0.102006	49.3099	NA	NA	NA	NA	NA	NA	NA	NA	NA	NA	NA	NA	NA	NA	NA	NA	NA	NA	NA	FALSE	NA	NA	NA
REN	WMH	DBP	5e-08	2	0.030021	0.0336677	-0.0359665	0.0960085	0.372561	50.9258	1.01287	0.314216	NA	NA	NA	NA	NA	NA	NA	NA	NA	NA	NA	NA	NA	NA	NA	NA	NA	TRUE	0.019	0.104246	0.299
REN	WMH_UKB	DBP	5e-08	2	0.0317132	0.0387119	-0.0441607	0.107587	0.412666	50.9258	0.359528	0.548768	NA	NA	NA	NA	NA	NA	NA	NA	NA	NA	NA	NA	NA	NA	NA	NA	NA	FALSE	NA	NA	NA
REN	iFA	DBP	5e-08	2	0.533453	0.180196	0.180275	0.886632	0.00307241	50.9258	0.989712	0.319813	NA	NA	NA	NA	NA	NA	NA	NA	NA	NA	NA	NA	NA	NA	NA	NA	NA	TRUE	0.019	0.104246	0.299
REN	MD	DBP	5e-08	2	0.42259	0.178324	0.0730811	0.772099	0.0177984	50.9258	1.56147	0.21145	NA	NA	NA	NA	NA	NA	NA	NA	NA	NA	NA	NA	NA	NA	NA	NA	NA	TRUE	0.019	0.104246	0.299
REN	LS	DBP	5e-08	2	0.0738544	0.118417	-0.158238	0.305947	0.532836	50.9258	0.422116	0.515883	NA	NA	NA	NA	NA	NA	NA	NA	NA	NA	NA	NA	NA	NA	NA	NA	NA	TRUE	0.019	0.104246	0.299
REN	VaD	DBP	5e-08	2	0.00250151	0.116619	-0.226068	0.231071	0.982886	50.9258	0.160885	0.688343	NA	NA	NA	NA	NA	NA	NA	NA	NA	NA	NA	NA	NA	NA	NA	NA	NA	TRUE	0.019	0.104246	0.299
REN	Stroke	DBP	5e-08	2	0.13527	0.0479408	0.0413075	0.229232	0.00477848	50.9258	0.313319	0.57565	NA	NA	NA	NA	NA	NA	NA	NA	NA	NA	NA	NA	NA	NA	NA	NA	NA	FALSE	NA	NA	NA
REN	Heart_Fail	DBP	5e-08	2	0.189375	0.0693356	0.0534795	0.32527	0.00630894	50.9258	0.442009	0.506154	NA	NA	NA	NA	NA	NA	NA	NA	NA	NA	NA	NA	NA	NA	NA	NA	NA	FALSE	NA	NA	NA
REN	CAD	DBP	5e-08	2	0.132536	0.0396898	0.0547453	0.210327	0.000839921	50.9258	0.294868	0.587118	NA	NA	NA	NA	NA	NA	NA	NA	NA	NA	NA	NA	NA	NA	NA	NA	NA	FALSE	NA	NA	NA
ADRB1	WMH	DBP	5e-08	2	0.0344068	0.0178193	-0.000518446	0.069332	0.0534992	179.8	0.169286	0.680747	NA	NA	NA	NA	NA	NA	NA	NA	NA	NA	NA	NA	NA	NA	NA	NA	NA	TRUE	0.393	0.655609	0.846
ADRB1	WMH_UKB	DBP	5e-08	2	0.0455946	0.0204437	0.0055256	0.0856636	0.025731	179.8	1.10038	0.294182	NA	NA	NA	NA	NA	NA	NA	NA	NA	NA	NA	NA	NA	NA	NA	NA	NA	FALSE	NA	NA	NA
ADRB1	iFA	DBP	5e-08	2	0.00243635	0.0952531	-0.184256	0.189129	0.979594	179.8	0.26981	0.603459	NA	NA	NA	NA	NA	NA	NA	NA	NA	NA	NA	NA	NA	NA	NA	NA	NA	TRUE	0.393	0.655609	0.846
ADRB1	MD	DBP	5e-08	2	0.181029	0.0942475	-0.00369277	0.365751	0.0547592	179.8	0.0898401	0.76438	NA	NA	NA	NA	NA	NA	NA	NA	NA	NA	NA	NA	NA	NA	NA	NA	NA	TRUE	0.393	0.655609	0.846
ADRB1	LS	DBP	5e-08	2	0.0958234	0.0647079	-0.0310017	0.222649	0.138643	179.8	0.326968	0.56745	NA	NA	NA	NA	NA	NA	NA	NA	NA	NA	NA	NA	NA	NA	NA	NA	NA	TRUE	0.393	0.655609	0.846
ADRB1	VaD	DBP	5e-08	2	0.109996	0.0589326	-0.00550982	0.225502	0.0619756	179.8	0.507861	0.476066	NA	NA	NA	NA	NA	NA	NA	NA	NA	NA	NA	NA	NA	NA	NA	NA	NA	TRUE	0.393	0.655609	0.846
ADRB1	Stroke	DBP	5e-08	2	0.0126574	0.024092	-0.0345621	0.0598769	0.599321	179.8	0.173938	0.676636	NA	NA	NA	NA	NA	NA	NA	NA	NA	NA	NA	NA	NA	NA	NA	NA	NA	FALSE	NA	NA	NA
ADRB1	Heart_Fail	DBP	5e-08	2	0.0517238	0.0322899	-0.0115633	0.115011	0.109187	179.8	1.1674	0.279937	NA	NA	NA	NA	NA	NA	NA	NA	NA	NA	NA	NA	NA	NA	NA	NA	NA	FALSE	NA	NA	NA
ADRB1	CAD	DBP	5e-08	2	0.0769738	0.020851	0.0361066	0.117841	0.000222838	179.8	0.309416	0.578039	NA	NA	NA	NA	NA	NA	NA	NA	NA	NA	NA	NA	NA	NA	NA	NA	NA	FALSE	NA	NA	NA
ADRA1A	WMH	DBP	5e-08	2	0.0389248	0.0436653	-0.0466576	0.124507	0.372695	35.7536	0.664947	0.414819	NA	NA	NA	NA	NA	NA	NA	NA	NA	NA	NA	NA	NA	NA	NA	NA	NA	TRUE	0.874	0.946416	1
ADRA1A	WMH_UKB	DBP	5e-08	2	0.0972994	0.0457561	0.00761911	0.18698	0.0334633	35.7536	1.17621	0.27813	NA	NA	NA	NA	NA	NA	NA	NA	NA	NA	NA	NA	NA	NA	NA	NA	NA	FALSE	NA	NA	NA
ADRA1A	iFA	DBP	5e-08	2	0.141261	0.212985	-0.276183	0.558704	0.507175	35.7536	0.285724	0.592974	NA	NA	NA	NA	NA	NA	NA	NA	NA	NA	NA	NA	NA	NA	NA	NA	NA	TRUE	0.874	0.946416	1
ADRA1A	MD	DBP	5e-08	2	-0.059465	0.210793	-0.472612	0.353682	0.777866	35.7536	1.16703	0.280013	NA	NA	NA	NA	NA	NA	NA	NA	NA	NA	NA	NA	NA	NA	NA	NA	NA	TRUE	0.874	0.946416	1
ADRA1A	LS	DBP	5e-08	2	-0.0216045	0.141014	-0.297988	0.254779	0.878235	35.7536	0.0200574	0.887377	NA	NA	NA	NA	NA	NA	NA	NA	NA	NA	NA	NA	NA	NA	NA	NA	NA	TRUE	0.874	0.946416	1
ADRA1A	VaD	DBP	5e-08	2	0.0683416	0.131616	-0.18962	0.326304	0.603586	35.7536	0.030094	0.862277	NA	NA	NA	NA	NA	NA	NA	NA	NA	NA	NA	NA	NA	NA	NA	NA	NA	TRUE	0.874	0.946416	1
ADRA1A	Stroke	DBP	5e-08	2	-0.0644679	0.0573772	-0.176925	0.0479894	0.261191	35.7536	1.28598	0.256791	NA	NA	NA	NA	NA	NA	NA	NA	NA	NA	NA	NA	NA	NA	NA	NA	NA	FALSE	NA	NA	NA
ADRA1A	Heart_Fail	DBP	5e-08	2	-0.166527	0.0772763	-0.317986	-0.0150687	0.0311648	35.7536	4.8259	0.0280352	NA	NA	NA	NA	NA	NA	NA	NA	NA	NA	NA	NA	NA	NA	NA	NA	NA	FALSE	NA	NA	NA
ADRA1A	CAD	DBP	5e-08	2	0.0365579	0.0475803	-0.0566978	0.129814	0.442285	35.7536	2.52623	0.111967	NA	NA	NA	NA	NA	NA	NA	NA	NA	NA	NA	NA	NA	NA	NA	NA	NA	FALSE	NA	NA	NA
ADRA1D	WMH	DBP	5e-08	2	0.0333727	0.0342774	-0.0338098	0.100555	0.330252	48.8411	1.39748	0.237146	NA	NA	NA	NA	NA	NA	NA	NA	NA	NA	NA	NA	NA	NA	NA	NA	NA	TRUE	0.932	0.946416	1
ADRA1D	WMH_UKB	DBP	5e-08	2	0.028731	0.0390078	-0.0477229	0.105185	0.461399	48.8411	2.28922	0.130275	NA	NA	NA	NA	NA	NA	NA	NA	NA	NA	NA	NA	NA	NA	NA	NA	NA	FALSE	NA	NA	NA
ADRA1D	iFA	DBP	5e-08	2	0.185464	0.181547	-0.17036	0.541289	0.30698	48.8411	0.0841278	0.77178	NA	NA	NA	NA	NA	NA	NA	NA	NA	NA	NA	NA	NA	NA	NA	NA	NA	TRUE	0.932	0.946416	1
ADRA1D	MD	DBP	5e-08	2	0.0510975	0.179661	-0.301031	0.403226	0.776095	48.8411	0.00302749	0.95612	NA	NA	NA	NA	NA	NA	NA	NA	NA	NA	NA	NA	NA	NA	NA	NA	NA	TRUE	0.932	0.946416	1
ADRA1D	LS	DBP	5e-08	2	-0.0414571	0.12319	-0.282904	0.19999	0.73647	48.8411	0.495726	0.481384	NA	NA	NA	NA	NA	NA	NA	NA	NA	NA	NA	NA	NA	NA	NA	NA	NA	TRUE	0.932	0.946416	1
ADRA1D	VaD	DBP	5e-08	2	-0.0108878	0.112687	-0.23175	0.209974	0.923028	48.8411	0.499307	0.479805	NA	NA	NA	NA	NA	NA	NA	NA	NA	NA	NA	NA	NA	NA	NA	NA	NA	TRUE	0.932	0.946416	1
ADRA1D	Stroke	DBP	5e-08	2	0.0491108	0.0488076	-0.0465503	0.144772	0.314313	48.8411	0.0119682	0.912886	NA	NA	NA	NA	NA	NA	NA	NA	NA	NA	NA	NA	NA	NA	NA	NA	NA	FALSE	NA	NA	NA
ADRA1D	Heart_Fail	DBP	5e-08	2	0.0698209	0.0614623	-0.0506431	0.190285	0.255959	48.8411	0.025479	0.873179	NA	NA	NA	NA	NA	NA	NA	NA	NA	NA	NA	NA	NA	NA	NA	NA	NA	FALSE	NA	NA	NA
ADRA1D	CAD	DBP	5e-08	2	0.0186677	0.0405263	-0.0607625	0.0980978	0.645064	48.8411	1.54876	0.213318	NA	NA	NA	NA	NA	NA	NA	NA	NA	NA	NA	NA	NA	NA	NA	NA	NA	FALSE	NA	NA	NA
SLC12A3	WMH	DBP	5e-08	1	0.0382514	0.0575275	-0.0745006	0.151003	0.5061	32.7041	NA	NA	NA	NA	NA	NA	NA	NA	NA	NA	NA	NA	NA	NA	NA	NA	NA	NA	NA	TRUE	0.946	0.946416	1
SLC12A3	WMH_UKB	DBP	5e-08	1	0.111709	0.0687374	-0.0230143	0.246431	0.104131	32.7041	NA	NA	NA	NA	NA	NA	NA	NA	NA	NA	NA	NA	NA	NA	NA	NA	NA	NA	NA	FALSE	NA	NA	NA
SLC12A3	iFA	DBP	5e-08	1	0.0364332	0.320039	-0.590832	0.663698	0.909365	32.7041	NA	NA	NA	NA	NA	NA	NA	NA	NA	NA	NA	NA	NA	NA	NA	NA	NA	NA	NA	TRUE	0.946	0.946416	1
SLC12A3	MD	DBP	5e-08	1	0.143871	0.316789	-0.477024	0.764765	0.649718	32.7041	NA	NA	NA	NA	NA	NA	NA	NA	NA	NA	NA	NA	NA	NA	NA	NA	NA	NA	NA	TRUE	0.946	0.946416	1
SLC12A3	LS	DBP	5e-08	1	0.282332	0.211293	-0.131796	0.696459	0.181482	32.7041	NA	NA	NA	NA	NA	NA	NA	NA	NA	NA	NA	NA	NA	NA	NA	NA	NA	NA	NA	TRUE	0.946	0.946416	1
SLC12A3	VaD	DBP	5e-08	1	0.0255009	0.188525	-0.344	0.395002	0.892402	32.7041	NA	NA	NA	NA	NA	NA	NA	NA	NA	NA	NA	NA	NA	NA	NA	NA	NA	NA	NA	TRUE	0.946	0.946416	1
SLC12A3	Stroke	DBP	5e-08	1	0.230419	0.0846995	0.0644111	0.396427	0.00651971	32.7041	NA	NA	NA	NA	NA	NA	NA	NA	NA	NA	NA	NA	NA	NA	NA	NA	NA	NA	NA	FALSE	NA	NA	NA
SLC12A3	Heart_Fail	DBP	5e-08	1	0.082878	0.115665	-0.143821	0.309577	0.473661	32.7041	NA	NA	NA	NA	NA	NA	NA	NA	NA	NA	NA	NA	NA	NA	NA	NA	NA	NA	NA	FALSE	NA	NA	NA
SLC12A3	CAD	DBP	5e-08	1	0.0816291	0.0705981	-0.0567407	0.219999	0.247579	32.7041	NA	NA	NA	NA	NA	NA	NA	NA	NA	NA	NA	NA	NA	NA	NA	NA	NA	NA	NA	FALSE	NA	NA	NA
SLC12A1	WMH	DBP	5e-05	1	0.16862	0.0591863	0.0526174	0.284623	0.004386	29.845	NA	NA	NA	NA	NA	NA	NA	NA	NA	NA	NA	NA	NA	NA	NA	NA	NA	NA	NA	TRUE	0.021	0.104246	0.299
SLC12A1	WMH_UKB	DBP	5e-05	1	0.191316	0.0710347	0.0520901	0.330541	0.00707552	29.845	NA	NA	NA	NA	NA	NA	NA	NA	NA	NA	NA	NA	NA	NA	NA	NA	NA	NA	NA	FALSE	NA	NA	NA
SLC12A1	iFA	DBP	5e-05	1	0.698935	0.33085	0.0504804	1.34739	0.03464	29.845	NA	NA	NA	NA	NA	NA	NA	NA	NA	NA	NA	NA	NA	NA	NA	NA	NA	NA	NA	TRUE	0.021	0.104246	0.299
SLC12A1	MD	DBP	5e-05	1	0.755175	0.32736	0.113562	1.39679	0.0210623	29.845	NA	NA	NA	NA	NA	NA	NA	NA	NA	NA	NA	NA	NA	NA	NA	NA	NA	NA	NA	TRUE	0.021	0.104246	0.299
SLC12A1	LS	DBP	5e-05	1	-0.084761	0.217313	-0.510686	0.341164	0.696506	29.845	NA	NA	NA	NA	NA	NA	NA	NA	NA	NA	NA	NA	NA	NA	NA	NA	NA	NA	NA	TRUE	0.021	0.104246	0.299
SLC12A1	VaD	DBP	5e-05	1	0.0730388	0.195672	-0.310471	0.456548	0.708946	29.845	NA	NA	NA	NA	NA	NA	NA	NA	NA	NA	NA	NA	NA	NA	NA	NA	NA	NA	NA	TRUE	0.021	0.104246	0.299
SLC12A1	Stroke	DBP	5e-05	1	0.0631199	0.0775473	-0.0888701	0.21511	0.415672	29.845	NA	NA	NA	NA	NA	NA	NA	NA	NA	NA	NA	NA	NA	NA	NA	NA	NA	NA	NA	FALSE	NA	NA	NA
SLC12A1	Heart_Fail	DBP	5e-05	1	-0.0324617	0.0946799	-0.218031	0.153108	0.731706	29.845	NA	NA	NA	NA	NA	NA	NA	NA	NA	NA	NA	NA	NA	NA	NA	NA	NA	NA	NA	FALSE	NA	NA	NA
SLC12A1	CAD	DBP	5e-05	1	-0.122146	0.0728784	-0.264985	0.0206929	0.093733	29.845	NA	NA	NA	NA	NA	NA	NA	NA	NA	NA	NA	NA	NA	NA	NA	NA	NA	NA	NA	FALSE	NA	NA	NA
NR3C2	WMH	DBP	5e-08	1	-0.0830946	0.0564187	-0.193673	0.0274841	0.1408	34.2127	NA	NA	NA	NA	NA	NA	NA	NA	NA	NA	NA	NA	NA	NA	NA	NA	NA	NA	NA	TRUE	0.152	0.472727	0.625
NR3C2	WMH_UKB	DBP	5e-08	1	-0.156524	0.0646326	-0.283202	-0.0298468	0.0154457	34.2127	NA	NA	NA	NA	NA	NA	NA	NA	NA	NA	NA	NA	NA	NA	NA	NA	NA	NA	NA	FALSE	NA	NA	NA
NR3C2	iFA	DBP	5e-08	1	-0.397999	0.300996	-0.987941	0.191943	0.186077	34.2127	NA	NA	NA	NA	NA	NA	NA	NA	NA	NA	NA	NA	NA	NA	NA	NA	NA	NA	NA	TRUE	0.152	0.472727	0.625
NR3C2	MD	DBP	5e-08	1	-0.628452	0.297877	-1.21228	-0.044624	0.0348781	34.2127	NA	NA	NA	NA	NA	NA	NA	NA	NA	NA	NA	NA	NA	NA	NA	NA	NA	NA	NA	TRUE	0.152	0.472727	0.625
NR3C2	LS	DBP	5e-08	1	-0.0926457	0.204394	-0.49325	0.307958	0.650354	34.2127	NA	NA	NA	NA	NA	NA	NA	NA	NA	NA	NA	NA	NA	NA	NA	NA	NA	NA	NA	TRUE	0.152	0.472727	0.625
NR3C2	VaD	DBP	5e-08	1	0.144222	0.185291	-0.218943	0.507386	0.436362	34.2127	NA	NA	NA	NA	NA	NA	NA	NA	NA	NA	NA	NA	NA	NA	NA	NA	NA	NA	NA	TRUE	0.152	0.472727	0.625
NR3C2	Stroke	DBP	5e-08	1	0.119389	0.0878701	-0.0528335	0.291611	0.174243	34.2127	NA	NA	NA	NA	NA	NA	NA	NA	NA	NA	NA	NA	NA	NA	NA	NA	NA	NA	NA	FALSE	NA	NA	NA
NR3C2	Heart_Fail	DBP	5e-08	1	0.0888252	0.0983763	-0.103989	0.281639	0.366572	34.2127	NA	NA	NA	NA	NA	NA	NA	NA	NA	NA	NA	NA	NA	NA	NA	NA	NA	NA	NA	FALSE	NA	NA	NA
NR3C2	CAD	DBP	5e-08	1	0.19586	0.0671061	0.064334	0.327385	0.00351545	34.2127	NA	NA	NA	NA	NA	NA	NA	NA	NA	NA	NA	NA	NA	NA	NA	NA	NA	NA	NA	FALSE	NA	NA	NA
KCNJ1	WMH_UKB	DBP	5e-08	1	0.0422796	0.0642206	-0.0835905	0.16815	0.510314	33.9103	NA	NA	NA	NA	NA	NA	NA	NA	NA	NA	NA	NA	NA	NA	NA	NA	NA	NA	NA	FALSE	NA	NA	NA
KCNJ1	iFA	DBP	5e-08	1	0.448533	0.299257	-0.138001	1.03507	0.13392	33.9103	NA	NA	NA	NA	NA	NA	NA	NA	NA	NA	NA	NA	NA	NA	NA	NA	NA	NA	NA	TRUE	0.297	0.593639	0.751
KCNJ1	MD	DBP	5e-08	1	0.196439	0.296211	-0.384123	0.777002	0.507219	33.9103	NA	NA	NA	NA	NA	NA	NA	NA	NA	NA	NA	NA	NA	NA	NA	NA	NA	NA	NA	TRUE	0.297	0.593639	0.751
KCNJ1	LS	DBP	5e-08	1	0.357029	0.253994	-0.14079	0.854847	0.159825	33.9103	NA	NA	NA	NA	NA	NA	NA	NA	NA	NA	NA	NA	NA	NA	NA	NA	NA	NA	NA	TRUE	0.297	0.593639	0.751
KCNJ1	VaD	DBP	5e-08	1	-0.151757	0.183706	-0.511814	0.2083	0.408755	33.9103	NA	NA	NA	NA	NA	NA	NA	NA	NA	NA	NA	NA	NA	NA	NA	NA	NA	NA	NA	TRUE	0.297	0.593639	0.751
KCNJ1	Stroke	DBP	5e-08	1	0.0207668	0.0910543	-0.157696	0.19923	0.819592	33.9103	NA	NA	NA	NA	NA	NA	NA	NA	NA	NA	NA	NA	NA	NA	NA	NA	NA	NA	NA	FALSE	NA	NA	NA
KCNJ1	Heart_Fail	DBP	5e-08	1	0.057508	0.107827	-0.15383	0.268846	0.593803	33.9103	NA	NA	NA	NA	NA	NA	NA	NA	NA	NA	NA	NA	NA	NA	NA	NA	NA	NA	NA	FALSE	NA	NA	NA
KCNJ1	CAD	DBP	5e-08	1	-0.0403645	0.0657304	-0.169194	0.0884648	0.539155	33.9103	NA	NA	NA	NA	NA	NA	NA	NA	NA	NA	NA	NA	NA	NA	NA	NA	NA	NA	NA	FALSE	NA	NA	NA
ACE	WMH	SBP	5e-08	1	-0.0118684	0.0203838	-0.05182	0.0280831	0.5604	88.2044	NA	NA	NA	NA	NA	NA	NA	NA	NA	NA	NA	NA	NA	NA	NA	NA	NA	NA	NA	TRUE	0.259	0.609113	0.702
ACE	WMH_UKB	SBP	5e-08	1	-0.0125053	0.0238484	-0.0592473	0.0342368	0.600025	88.2044	NA	NA	NA	NA	NA	NA	NA	NA	NA	NA	NA	NA	NA	NA	NA	NA	NA	NA	NA	FALSE	NA	NA	NA
ACE	iFA	SBP	5e-08	1	-0.123153	0.111052	-0.34081	0.0945044	0.267444	88.2044	NA	NA	NA	NA	NA	NA	NA	NA	NA	NA	NA	NA	NA	NA	NA	NA	NA	NA	NA	TRUE	0.259	0.609113	0.702
ACE	MD	SBP	5e-08	1	-0.0723354	0.109896	-0.287727	0.143056	0.510397	88.2044	NA	NA	NA	NA	NA	NA	NA	NA	NA	NA	NA	NA	NA	NA	NA	NA	NA	NA	NA	TRUE	0.259	0.609113	0.702
ACE	LS	SBP	5e-08	1	0.0807053	0.072567	-0.0615233	0.222934	0.266074	88.2044	NA	NA	NA	NA	NA	NA	NA	NA	NA	NA	NA	NA	NA	NA	NA	NA	NA	NA	NA	TRUE	0.259	0.609113	0.702
ACE	VaD	SBP	5e-08	1	-0.124788	0.0671414	-0.256383	0.00680667	0.0630859	88.2044	NA	NA	NA	NA	NA	NA	NA	NA	NA	NA	NA	NA	NA	NA	NA	NA	NA	NA	NA	TRUE	0.259	0.609113	0.702
ACE	Stroke	SBP	5e-08	1	0.0647677	0.0274669	0.0109335	0.118602	0.0183725	88.2044	NA	NA	NA	NA	NA	NA	NA	NA	NA	NA	NA	NA	NA	NA	NA	NA	NA	NA	NA	FALSE	NA	NA	NA
ACE	Heart_Fail	SBP	5e-08	1	0.0362835	0.0342489	-0.0308431	0.10341	0.289415	88.2044	NA	NA	NA	NA	NA	NA	NA	NA	NA	NA	NA	NA	NA	NA	NA	NA	NA	NA	NA	FALSE	NA	NA	NA
ACE	CAD	SBP	5e-08	1	0.0541177	0.0244525	0.00619166	0.102044	0.0268855	88.2044	NA	NA	NA	NA	NA	NA	NA	NA	NA	NA	NA	NA	NA	NA	NA	NA	NA	NA	NA	FALSE	NA	NA	NA
CACNA1C	WMH	SBP	5e-08	1	0.0220941	0.0294357	-0.0355988	0.0797871	0.4529	41.8071	NA	NA	NA	NA	NA	NA	NA	NA	NA	NA	NA	NA	NA	NA	NA	NA	NA	NA	NA	TRUE	0.498	0.697246	0.971
CACNA1C	WMH_UKB	SBP	5e-08	1	-0.00958991	0.0349968	-0.0781823	0.0590025	0.784067	41.8071	NA	NA	NA	NA	NA	NA	NA	NA	NA	NA	NA	NA	NA	NA	NA	NA	NA	NA	NA	FALSE	NA	NA	NA
CACNA1C	iFA	SBP	5e-08	1	-0.142771	0.162809	-0.461871	0.176328	0.380527	41.8071	NA	NA	NA	NA	NA	NA	NA	NA	NA	NA	NA	NA	NA	NA	NA	NA	NA	NA	NA	TRUE	0.498	0.697246	0.971
CACNA1C	MD	SBP	5e-08	1	-0.147242	0.161171	-0.46313	0.168646	0.360938	41.8071	NA	NA	NA	NA	NA	NA	NA	NA	NA	NA	NA	NA	NA	NA	NA	NA	NA	NA	NA	TRUE	0.498	0.697246	0.971
CACNA1C	LS	SBP	5e-08	1	0.103746	0.107109	-0.106183	0.313675	0.33274	41.8071	NA	NA	NA	NA	NA	NA	NA	NA	NA	NA	NA	NA	NA	NA	NA	NA	NA	NA	NA	TRUE	0.498	0.697246	0.971
CACNA1C	VaD	SBP	5e-08	1	0.0691643	0.0979827	-0.122878	0.261207	0.480261	41.8071	NA	NA	NA	NA	NA	NA	NA	NA	NA	NA	NA	NA	NA	NA	NA	NA	NA	NA	NA	TRUE	0.498	0.697246	0.971
CACNA1C	Stroke	SBP	5e-08	1	0.0504323	0.0398655	-0.0277027	0.128567	0.20585	41.8071	NA	NA	NA	NA	NA	NA	NA	NA	NA	NA	NA	NA	NA	NA	NA	NA	NA	NA	NA	FALSE	NA	NA	NA
CACNA1C	Heart_Fail	SBP	5e-08	1	0.0379443	0.048511	-0.0571356	0.133024	0.43411	41.8071	NA	NA	NA	NA	NA	NA	NA	NA	NA	NA	NA	NA	NA	NA	NA	NA	NA	NA	NA	FALSE	NA	NA	NA
CACNA1C	CAD	SBP	5e-08	1	0.0514942	0.0359643	-0.0189945	0.121983	0.152197	41.8071	NA	NA	NA	NA	NA	NA	NA	NA	NA	NA	NA	NA	NA	NA	NA	NA	NA	NA	NA	FALSE	NA	NA	NA
ADRA1D	WMH	SBP	5e-08	1	-0.024122	0.0285825	-0.0801426	0.0318986	0.3987	55.3238	NA	NA	NA	NA	NA	NA	NA	NA	NA	NA	NA	NA	NA	NA	NA	NA	NA	NA	NA	TRUE	0.883	1	1
ADRA1D	WMH_UKB	SBP	5e-08	1	-0.0253369	0.0297462	-0.0836383	0.0329646	0.394342	55.3238	NA	NA	NA	NA	NA	NA	NA	NA	NA	NA	NA	NA	NA	NA	NA	NA	NA	NA	NA	FALSE	NA	NA	NA
ADRA1D	iFA	SBP	5e-08	1	0.02545	0.138347	-0.245704	0.296604	0.854046	55.3238	NA	NA	NA	NA	NA	NA	NA	NA	NA	NA	NA	NA	NA	NA	NA	NA	NA	NA	NA	TRUE	0.883	1	1
ADRA1D	MD	SBP	5e-08	1	-0.0221275	0.136887	-0.290421	0.246166	0.871583	55.3238	NA	NA	NA	NA	NA	NA	NA	NA	NA	NA	NA	NA	NA	NA	NA	NA	NA	NA	NA	TRUE	0.883	1	1
ADRA1D	LS	SBP	5e-08	1	-0.0840724	0.0989713	-0.278052	0.109908	0.395624	55.3238	NA	NA	NA	NA	NA	NA	NA	NA	NA	NA	NA	NA	NA	NA	NA	NA	NA	NA	NA	TRUE	0.883	1	1
ADRA1D	VaD	SBP	5e-08	1	-0.0535651	0.0851366	-0.22043	0.1133	0.52924	55.3238	NA	NA	NA	NA	NA	NA	NA	NA	NA	NA	NA	NA	NA	NA	NA	NA	NA	NA	NA	TRUE	0.883	1	1
ADRA1D	Stroke	SBP	5e-08	1	-0.0163178	0.0390209	-0.0927975	0.0601618	0.675814	55.3238	NA	NA	NA	NA	NA	NA	NA	NA	NA	NA	NA	NA	NA	NA	NA	NA	NA	NA	NA	FALSE	NA	NA	NA
ADRA1D	Heart_Fail	SBP	5e-08	1	0.130543	0.0798155	-0.0258928	0.286978	0.101933	55.3238	NA	NA	NA	NA	NA	NA	NA	NA	NA	NA	NA	NA	NA	NA	NA	NA	NA	NA	NA	FALSE	NA	NA	NA
ADRA1D	CAD	SBP	5e-08	1	0.0412256	0.0312221	-0.0199685	0.10242	0.186702	55.3238	NA	NA	NA	NA	NA	NA	NA	NA	NA	NA	NA	NA	NA	NA	NA	NA	NA	NA	NA	FALSE	NA	NA	NA
ADRA2A	WMH	SBP	5e-05	1	-0.00163043	0.0344024	-0.069058	0.0657971	0.9622	22.0325	NA	NA	NA	NA	NA	NA	NA	NA	NA	NA	NA	NA	NA	NA	NA	NA	NA	NA	NA	TRUE	0.05	0.352102	0.433
ADRA2A	WMH_UKB	SBP	5e-05	1	0.0422247	0.0481993	-0.0522443	0.136694	0.381006	22.0325	NA	NA	NA	NA	NA	NA	NA	NA	NA	NA	NA	NA	NA	NA	NA	NA	NA	NA	NA	FALSE	NA	NA	NA
ADRA2A	iFA	SBP	5e-05	1	0.131376	0.224318	-0.30828	0.571032	0.558099	22.0325	NA	NA	NA	NA	NA	NA	NA	NA	NA	NA	NA	NA	NA	NA	NA	NA	NA	NA	NA	TRUE	0.05	0.352102	0.433
ADRA2A	MD	SBP	5e-05	1	0.177417	0.221995	-0.257684	0.612519	0.424176	22.0325	NA	NA	NA	NA	NA	NA	NA	NA	NA	NA	NA	NA	NA	NA	NA	NA	NA	NA	NA	TRUE	0.05	0.352102	0.433
ADRA2A	LS	SBP	5e-05	1	0.422283	0.154891	0.118701	0.725864	0.00640457	22.0325	NA	NA	NA	NA	NA	NA	NA	NA	NA	NA	NA	NA	NA	NA	NA	NA	NA	NA	NA	TRUE	0.05	0.352102	0.433
ADRA2A	VaD	SBP	5e-05	1	-0.0255435	0.13913	-0.298234	0.247147	0.854332	22.0325	NA	NA	NA	NA	NA	NA	NA	NA	NA	NA	NA	NA	NA	NA	NA	NA	NA	NA	NA	TRUE	0.05	0.352102	0.433
ADRA2A	Stroke	SBP	5e-05	1	0.116304	0.0548913	0.00871937	0.223889	0.0341064	22.0325	NA	NA	NA	NA	NA	NA	NA	NA	NA	NA	NA	NA	NA	NA	NA	NA	NA	NA	NA	FALSE	NA	NA	NA
ADRA2A	Heart_Fail	SBP	5e-05	1	0.075	0.0646739	-0.0517585	0.201759	0.246186	22.0325	NA	NA	NA	NA	NA	NA	NA	NA	NA	NA	NA	NA	NA	NA	NA	NA	NA	NA	NA	FALSE	NA	NA	NA
ADRA2A	CAD	SBP	5e-05	1	0.036539	0.049318	-0.0601226	0.133201	0.458764	22.0325	NA	NA	NA	NA	NA	NA	NA	NA	NA	NA	NA	NA	NA	NA	NA	NA	NA	NA	NA	FALSE	NA	NA	NA
AGTR1	WMH	SBP	5e-05	1	0.00125786	0.0412952	-0.0796792	0.082195	0.9757	26.8236	NA	NA	NA	NA	NA	NA	NA	NA	NA	NA	NA	NA	NA	NA	NA	NA	NA	NA	NA	TRUE	1	1	1
AGTR1	WMH_UKB	SBP	5e-05	1	0.0172221	0.0434221	-0.0678836	0.102328	0.691647	26.8236	NA	NA	NA	NA	NA	NA	NA	NA	NA	NA	NA	NA	NA	NA	NA	NA	NA	NA	NA	FALSE	NA	NA	NA
AGTR1	iFA	SBP	5e-05	1	0.147677	0.202064	-0.248362	0.543715	0.464876	26.8236	NA	NA	NA	NA	NA	NA	NA	NA	NA	NA	NA	NA	NA	NA	NA	NA	NA	NA	NA	TRUE	1	1	1
AGTR1	MD	SBP	5e-05	1	0.231374	0.199961	-0.160543	0.62329	0.247234	26.8236	NA	NA	NA	NA	NA	NA	NA	NA	NA	NA	NA	NA	NA	NA	NA	NA	NA	NA	NA	TRUE	1	1	1
AGTR1	LS	SBP	5e-05	1	0.263522	0.133333	0.00219348	0.524851	0.0481078	26.8236	NA	NA	NA	NA	NA	NA	NA	NA	NA	NA	NA	NA	NA	NA	NA	NA	NA	NA	NA	TRUE	1	1	1
AGTR1	VaD	SBP	5e-05	1	-0.0238994	0.122642	-0.264272	0.216474	0.845493	26.8236	NA	NA	NA	NA	NA	NA	NA	NA	NA	NA	NA	NA	NA	NA	NA	NA	NA	NA	NA	TRUE	1	1	1
AGTR1	Stroke	SBP	5e-05	1	0.0427673	0.0503145	-0.0558472	0.141382	0.395325	26.8236	NA	NA	NA	NA	NA	NA	NA	NA	NA	NA	NA	NA	NA	NA	NA	NA	NA	NA	NA	FALSE	NA	NA	NA
AGTR1	Heart_Fail	SBP	5e-05	1	0.0226415	0.0622642	-0.099394	0.144677	0.71613	26.8236	NA	NA	NA	NA	NA	NA	NA	NA	NA	NA	NA	NA	NA	NA	NA	NA	NA	NA	NA	FALSE	NA	NA	NA
AGTR1	CAD	SBP	5e-05	1	0.0852384	0.0446425	-0.00225936	0.172736	0.0562164	26.8236	NA	NA	NA	NA	NA	NA	NA	NA	NA	NA	NA	NA	NA	NA	NA	NA	NA	NA	NA	FALSE	NA	NA	NA
ADRB1	WMH	SBP	5e-08	1	0.0203199	0.0139424	-0.00700664	0.0476465	0.145	180.84	NA	NA	NA	NA	NA	NA	NA	NA	NA	NA	NA	NA	NA	NA	NA	NA	NA	NA	NA	TRUE	0.261	0.609113	0.702
ADRB1	WMH_UKB	SBP	5e-08	1	0.0231492	0.0166829	-0.00954864	0.055847	0.165258	180.84	NA	NA	NA	NA	NA	NA	NA	NA	NA	NA	NA	NA	NA	NA	NA	NA	NA	NA	NA	FALSE	NA	NA	NA
ADRB1	iFA	SBP	5e-08	1	0.0256241	0.07773	-0.126724	0.177972	0.741661	180.84	NA	NA	NA	NA	NA	NA	NA	NA	NA	NA	NA	NA	NA	NA	NA	NA	NA	NA	NA	TRUE	0.261	0.609113	0.702
ADRB1	MD	SBP	5e-08	1	0.117314	0.0769181	-0.0334423	0.268071	0.127213	180.84	NA	NA	NA	NA	NA	NA	NA	NA	NA	NA	NA	NA	NA	NA	NA	NA	NA	NA	NA	TRUE	0.261	0.609113	0.702
ADRB1	LS	SBP	5e-08	1	0.0782534	0.0527454	-0.0251256	0.181632	0.137913	180.84	NA	NA	NA	NA	NA	NA	NA	NA	NA	NA	NA	NA	NA	NA	NA	NA	NA	NA	NA	TRUE	0.261	0.609113	0.702
ADRB1	VaD	SBP	5e-08	1	0.0525292	0.0477735	-0.0411051	0.146163	0.271529	180.84	NA	NA	NA	NA	NA	NA	NA	NA	NA	NA	NA	NA	NA	NA	NA	NA	NA	NA	NA	TRUE	0.261	0.609113	0.702
ADRB1	Stroke	SBP	5e-08	1	0.0116732	0.0201038	-0.0277295	0.0510758	0.56148	180.84	NA	NA	NA	NA	NA	NA	NA	NA	NA	NA	NA	NA	NA	NA	NA	NA	NA	NA	NA	FALSE	NA	NA	NA
ADRB1	Heart_Fail	SBP	5e-08	1	0.0477735	0.0298314	-0.010695	0.106242	0.109277	180.84	NA	NA	NA	NA	NA	NA	NA	NA	NA	NA	NA	NA	NA	NA	NA	NA	NA	NA	NA	FALSE	NA	NA	NA
ADRB1	CAD	SBP	5e-08	1	0.0541974	0.0170723	0.0207363	0.0876584	0.00150053	180.84	NA	NA	NA	NA	NA	NA	NA	NA	NA	NA	NA	NA	NA	NA	NA	NA	NA	NA	NA	FALSE	NA	NA	NA
SLC12A1	WMH	SBP	5e-05	1	0.00840942	0.0238508	-0.0383373	0.0551561	0.7244	64.8072	NA	NA	NA	NA	NA	NA	NA	NA	NA	NA	NA	NA	NA	NA	NA	NA	NA	NA	NA	TRUE	0.435	0.697246	0.891
SLC12A1	WMH_UKB	SBP	5e-05	1	0.00728436	0.0283779	-0.0483354	0.0629041	0.797417	64.8072	NA	NA	NA	NA	NA	NA	NA	NA	NA	NA	NA	NA	NA	NA	NA	NA	NA	NA	NA	FALSE	NA	NA	NA
SLC12A1	iFA	SBP	5e-05	1	-0.105841	0.132124	-0.3648	0.153118	0.42309	64.8072	NA	NA	NA	NA	NA	NA	NA	NA	NA	NA	NA	NA	NA	NA	NA	NA	NA	NA	NA	TRUE	0.435	0.697246	0.891
SLC12A1	MD	SBP	5e-05	1	-0.125183	0.1308	-0.381546	0.13118	0.33854	64.8072	NA	NA	NA	NA	NA	NA	NA	NA	NA	NA	NA	NA	NA	NA	NA	NA	NA	NA	NA	TRUE	0.435	0.697246	0.891
SLC12A1	LS	SBP	5e-05	1	-0.0593465	0.0876982	-0.231232	0.112539	0.498588	64.8072	NA	NA	NA	NA	NA	NA	NA	NA	NA	NA	NA	NA	NA	NA	NA	NA	NA	NA	NA	TRUE	0.435	0.697246	0.891
SLC12A1	VaD	SBP	5e-05	1	-0.138395	0.0879385	-0.310751	0.0339613	0.115541	64.8072	NA	NA	NA	NA	NA	NA	NA	NA	NA	NA	NA	NA	NA	NA	NA	NA	NA	NA	NA	TRUE	0.435	0.697246	0.891
SLC12A1	Stroke	SBP	5e-05	1	-0.00120135	0.0370014	-0.0737228	0.0713201	0.974099	64.8072	NA	NA	NA	NA	NA	NA	NA	NA	NA	NA	NA	NA	NA	NA	NA	NA	NA	NA	NA	FALSE	NA	NA	NA
SLC12A1	Heart_Fail	SBP	5e-05	1	-0.0627102	0.0586257	-0.177614	0.0521939	0.284767	64.8072	NA	NA	NA	NA	NA	NA	NA	NA	NA	NA	NA	NA	NA	NA	NA	NA	NA	NA	NA	FALSE	NA	NA	NA
SLC12A1	CAD	SBP	5e-05	1	0.0646269	0.0290843	0.00762261	0.121631	0.0262799	64.8072	NA	NA	NA	NA	NA	NA	NA	NA	NA	NA	NA	NA	NA	NA	NA	NA	NA	NA	NA	FALSE	NA	NA	NA
Abbreviations: DBP (Diastolic Blood Pressure), SBP (Systolic Blood Pressure), LDL (Low-density lipoprotein), CRP (C-reactive protein), VaD (Vascular dementia diagnosis), WMH (White matter hyperintensities), WMH_UKB (UK Biobank white matter hyperintensities), iFA (Inverse fractional anisotropy), MD (Mean diffusivity), LS (Lacunar stroke), Heart_Fail (Heart failure), CAD (Coronary artery disease), …

## Sheet: Sup. Table 3.
Supplementary Table 3. pQTL Mendelian randomization results
					IVW Mendelian Randomization									Weighted Median Mendelian Randomization						MR-Egger											Multiple Testing Corrections
pQTL	Outcome	Drug Group	Dataset	Clumping_Threshold	IVW_SNPs	IVW_Est	IVW_SE	IVW_lCI	IVW_uCI	IVW_Pvalue	FStat	Heter.Stat	Heter.pval	WM_SNPs	WM_Est	WM_SE	WM_lCI	WM_uCI	WM_Pvalue	Egg_SNPs	Egg_Est	Egg_SE	Egg_lCI	Egg_uCI	Egg_Pvalue	Egg_Int	Egg_IntSE	Egg_IntlCI	Egg_IntuCI	Egg_IntPvalue	MT_Tested	pval_acat+meff	pval_group_FDR	pval_fdr_All_Targets
ANGPTL3	WMH	LDL	deCODE	5e-08	1	-0.0100473	0.0410837	-0.0905699	0.0704753	0.8068	264.586	NA	NA	NA	NA	NA	NA	NA	NA	NA	NA	NA	NA	NA	NA	NA	NA	NA	NA	NA	TRUE	0.00152455	0.00457366	0.027442
ANGPTL3	WMH_UKB	LDL	deCODE	5e-08	3	-0.0667728	0.0293142	-0.124227	-0.00931801	0.0227367	257.244	2.5686	0.276844	3	-0.0678108	0.0320755	-0.130678	-0.00494404	0.0345066	3	-0.0180531	0.049929	-0.115912	0.079806	0.717669	-0.0158355	0.013014	-0.0413424	0.00967141	0.223677	FALSE	NA	0.00457366	NA
ANGPTL3	iFA	LDL	deCODE	5e-08	3	-0.210251	0.136433	-0.477654	0.0571524	0.123303	257.244	0.964229	0.617476	3	-0.231555	0.142777	-0.511392	0.0482825	0.104847	3	-0.172568	0.228402	-0.620228	0.275092	0.449923	-0.0122442	0.059519	-0.128899	0.104411	0.837011	TRUE	0.00152455	0.00457366	0.027442
ANGPTL3	MD	LDL	deCODE	5e-08	3	-0.495383	0.135038	-0.760052	-0.230714	0.000243999	257.244	1.63051	0.442526	3	-0.492119	0.147792	-0.781786	-0.202451	0.000869079	3	-0.293173	0.226111	-0.736341	0.149996	0.194772	-0.0656784	0.0589057	-0.181131	0.0497746	0.264861	TRUE	0.00152455	0.00457366	0.027442
ANGPTL3	LS	LDL	deCODE	5e-08	3	-0.191522	0.101818	-0.391082	0.00803744	0.0599686	257.244	5.68633	0.058241	3	-0.146775	0.107372	-0.357221	0.0636713	0.171635	3	-0.020968	0.394279	-0.793741	0.751804	0.957588	-0.0478147	0.0925281	-0.229166	0.133537	0.605325	TRUE	0.00152455	0.00457366	0.027442
ANGPTL3	VaD	LDL	deCODE	5e-08	3	0.00669486	0.0996851	-0.188684	0.202074	0.946454	257.244	1.82738	0.401042	3	0.0111342	0.112001	-0.208385	0.230653	0.920812	3	0.197032	0.184107	-0.163811	0.557876	0.284527	-0.0524971	0.0426913	-0.136171	0.0311763	0.218813	TRUE	0.00152455	0.00457366	0.027442
ANGPTL3	CAD	LDL	deCODE	5e-08	3	-0.0522871	0.0273693	-0.10593	0.00135577	0.0560781	257.244	1.47542	0.478207	3	-0.0575266	0.0284211	-0.113231	-0.00182238	0.0429614	3	-0.0490819	0.0524371	-0.151857	0.0536929	0.349265	-0.0012008	0.0152237	-0.0310387	0.0286371	0.937131	FALSE	NA	NA	NA
APOB	WMH	LDL	deCODE	5e-08	1	-0.0354691	0.0954529	-0.222553	0.151615	0.7102	51.8049	NA	NA	NA	NA	NA	NA	NA	NA	NA	NA	NA	NA	NA	NA	NA	NA	NA	NA	NA	TRUE	1	1	1
APOB	WMH_UKB	LDL	deCODE	5e-08	1	0.0486627	0.101301	-0.149884	0.247209	0.630959	51.8049	NA	NA	NA	NA	NA	NA	NA	NA	NA	NA	NA	NA	NA	NA	NA	NA	NA	NA	NA	FALSE	NA	NA	NA
APOB	iFA	LDL	deCODE	5e-08	1	0.746835	0.471221	-0.176741	1.67041	0.11299	51.8049	NA	NA	NA	NA	NA	NA	NA	NA	NA	NA	NA	NA	NA	NA	NA	NA	NA	NA	NA	TRUE	1	1	1
APOB	MD	LDL	deCODE	5e-08	1	0.927346	0.466355	0.0133071	1.84138	0.0467566	51.8049	NA	NA	NA	NA	NA	NA	NA	NA	NA	NA	NA	NA	NA	NA	NA	NA	NA	NA	NA	TRUE	1	1	1
APOB	LS	LDL	deCODE	5e-08	1	0.336384	0.303204	-0.257884	0.930653	0.267243	51.8049	NA	NA	NA	NA	NA	NA	NA	NA	NA	NA	NA	NA	NA	NA	NA	NA	NA	NA	NA	TRUE	1	1	1
APOB	VaD	LDL	deCODE	5e-08	1	-0.00686499	0.28833	-0.57198	0.55825	0.981005	51.8049	NA	NA	NA	NA	NA	NA	NA	NA	NA	NA	NA	NA	NA	NA	NA	NA	NA	NA	NA	TRUE	1	1	1
APOB	CAD	LDL	deCODE	5e-08	1	0.485955	0.102719	0.28463	0.687281	2.23498e-06	51.8049	NA	NA	NA	NA	NA	NA	NA	NA	NA	NA	NA	NA	NA	NA	NA	NA	NA	NA	NA	FALSE	NA	NA	NA
PCSK9	WMH	LDL	deCODE	5e-08	2	0.0246081	0.0387715	-0.0513827	0.100599	0.525627	223.739	0.243192	0.62191	NA	NA	NA	NA	NA	NA	NA	NA	NA	NA	NA	NA	NA	NA	NA	NA	NA	TRUE	0.738225	1	1
PCSK9	WMH_UKB	LDL	deCODE	5e-08	4	0.0187419	0.0282345	-0.0365966	0.0740805	0.506821	253.03	4.32888	0.228071	4	0.0234688	0.0251792	-0.0258815	0.0728191	0.351299	4	0.0589912	0.039274	-0.0179844	0.135967	0.133086	-0.0141934	0.0106368	-0.0350411	0.0066544	0.182085	FALSE	NA	1	NA
PCSK9	iFA	LDL	deCODE	5e-08	4	0.0863919	0.109124	-0.127487	0.30027	0.428542	253.03	1.45412	0.6929	4	0.123601	0.115363	-0.102506	0.349708	0.283983	4	0.129592	0.170161	-0.203919	0.463102	0.44631	-0.015298	0.0462356	-0.105918	0.0753221	0.740742	TRUE	0.738225	1	1
PCSK9	MD	LDL	deCODE	5e-08	4	0.0475745	0.107985	-0.164073	0.259221	0.659528	253.03	1.31638	0.725248	4	0.0717674	0.113924	-0.151519	0.295054	0.528721	4	0.133662	0.168392	-0.196381	0.463704	0.42734	-0.0304836	0.0457534	-0.120159	0.0591913	0.505245	TRUE	0.738225	1	1
PCSK9	LS	LDL	deCODE	5e-08	3	0.0505069	0.0793226	-0.104963	0.205976	0.524303	325.593	3.02992	0.219817	3	0.079405	0.0837956	-0.0848314	0.243641	0.343331	3	0.147381	0.187516	-0.220143	0.514905	0.431887	-0.0305244	0.0465543	-0.121769	0.0607204	0.512035	TRUE	0.738225	1	1
PCSK9	VaD	LDL	deCODE	5e-08	2	0.0362591	0.112735	-0.184697	0.257216	0.747732	223.739	0.00169579	0.967152	NA	NA	NA	NA	NA	NA	NA	NA	NA	NA	NA	NA	NA	NA	NA	NA	NA	TRUE	0.738225	1	1
PCSK9	CAD	LDL	deCODE	5e-08	4	0.212298	0.0444174	0.125241	0.299354	1.75645e-06	253.03	10.1475	0.0173527	4	0.215251	0.0282852	0.159813	0.270689	2.74073e-14	4	0.289516	0.0476886	0.196048	0.382984	1.27149e-09	-0.0269696	0.0128387	-0.0521331	-0.00180618	0.035672	FALSE	NA	NA	NA
ACAT1	WMH	CRP	deCODE	5e-08	2	0.00920703	0.0574288	-0.103351	0.121765	0.872629	84.0721	2.86048	0.0907805	NA	NA	NA	NA	NA	NA	NA	NA	NA	NA	NA	NA	NA	NA	NA	NA	NA	TRUE	1	1	1
ACAT1	WMH_UKB	CRP	deCODE	5e-08	2	0.141617	0.0685496	0.00726222	0.275972	0.0388374	84.0721	0.000478809	0.982542	NA	NA	NA	NA	NA	NA	NA	NA	NA	NA	NA	NA	NA	NA	NA	NA	NA	FALSE	NA	NA	NA
ACAT1	iFA	CRP	deCODE	5e-08	2	0.31259	0.319304	-0.313234	0.938413	0.327593	84.0721	0.116237	0.733152	NA	NA	NA	NA	NA	NA	NA	NA	NA	NA	NA	NA	NA	NA	NA	NA	NA	TRUE	1	1	1
ACAT1	MD	CRP	deCODE	5e-08	2	0.223108	0.316055	-0.396348	0.842563	0.480241	84.0721	0.203211	0.652141	NA	NA	NA	NA	NA	NA	NA	NA	NA	NA	NA	NA	NA	NA	NA	NA	NA	TRUE	1	1	1
ACAT1	LS	CRP	deCODE	5e-08	2	-0.226266	0.213173	-0.644078	0.191545	0.288498	84.0721	0.0637523	0.800661	NA	NA	NA	NA	NA	NA	NA	NA	NA	NA	NA	NA	NA	NA	NA	NA	NA	TRUE	1	1	1
ACAT1	VaD	CRP	deCODE	5e-08	2	0.00341651	0.200783	-0.39011	0.396943	0.986424	84.0721	0.321139	0.570924	NA	NA	NA	NA	NA	NA	NA	NA	NA	NA	NA	NA	NA	NA	NA	NA	NA	TRUE	1	1	1
ACAT1	Crohn	CRP	deCODE	5e-08	2	0.234906	0.163611	-0.0857656	0.555578	0.151071	84.0721	0.343259	0.557954	NA	NA	NA	NA	NA	NA	NA	NA	NA	NA	NA	NA	NA	NA	NA	NA	NA	FALSE	NA	NA	NA
ACAT1	UlColitis	CRP	deCODE	5e-08	2	0.318288	0.159992	0.00470911	0.631868	0.0466574	84.0721	0.225614	0.634795	NA	NA	NA	NA	NA	NA	NA	NA	NA	NA	NA	NA	NA	NA	NA	NA	NA	FALSE	NA	NA	NA
ACAT1	RA	CRP	deCODE	5e-08	2	0.0461544	0.160252	-0.267934	0.360242	0.773338	84.0721	1.35913	0.243688	NA	NA	NA	NA	NA	NA	NA	NA	NA	NA	NA	NA	NA	NA	NA	NA	NA	FALSE	NA	NA	NA
DHFR	WMH_UKB	CRP	deCODE	5e-05	1	-0.214267	0.199894	-0.606052	0.177518	0.283764	17.6471	NA	NA	NA	NA	NA	NA	NA	NA	NA	NA	NA	NA	NA	NA	NA	NA	NA	NA	NA	FALSE	NA	NA	NA
DHFR	iFA	CRP	deCODE	5e-05	1	-1.60358	0.9302	-3.42673	0.219582	0.084725	17.6471	NA	NA	NA	NA	NA	NA	NA	NA	NA	NA	NA	NA	NA	NA	NA	NA	NA	NA	NA	TRUE	0.166087	0.996041	0.747393
DHFR	MD	CRP	deCODE	5e-05	1	-1.28141	0.920925	-3.08639	0.523567	0.164092	17.6471	NA	NA	NA	NA	NA	NA	NA	NA	NA	NA	NA	NA	NA	NA	NA	NA	NA	NA	NA	TRUE	0.166087	0.996041	0.747393
DHFR	VaD	CRP	deCODE	5e-05	1	-0.641176	0.505882	-1.63269	0.350335	0.204997	17.6471	NA	NA	NA	NA	NA	NA	NA	NA	NA	NA	NA	NA	NA	NA	NA	NA	NA	NA	NA	TRUE	0.166087	0.996041	0.747393
IL6R	WMH	CRP	deCODE	5e-08	2	-0.00511517	0.0155825	-0.0356562	0.0254259	0.742712	950.714	0.627709	0.428197	NA	NA	NA	NA	NA	NA	NA	NA	NA	NA	NA	NA	NA	NA	NA	NA	NA	TRUE	0.24901	0.996041	0.896437
IL6R	WMH_UKB	CRP	deCODE	5e-08	6	0.00176613	0.0123745	-0.0224875	0.0260198	0.886509	706.093	3.98561	0.551489	6	-0.000197173	0.0146817	-0.0289728	0.0285785	0.989285	6	0.0721127	0.0495972	-0.0250961	0.169322	0.145956	-0.0340097	0.0232199	-0.0795199	0.0115005	0.143009	FALSE	NA	NA	NA
IL6R	iFA	CRP	deCODE	5e-08	6	0.0559842	0.0575548	-0.0568212	0.16879	0.330697	706.093	2.43587	0.786121	6	0.0727713	0.0719491	-0.0682464	0.213789	0.311812	6	0.128515	0.230862	-0.323966	0.580997	0.577749	-0.035064	0.108082	-0.246901	0.176773	0.745621	TRUE	0.24901	0.996041	0.896437
IL6R	MD	CRP	deCODE	5e-08	6	0.0454377	0.060824	-0.0737751	0.164651	0.455042	706.093	5.70244	0.336258	6	0.0707959	0.0782398	-0.0825513	0.224143	0.365541	6	0.284018	0.243459	-0.193153	0.761189	0.243374	-0.115334	0.113978	-0.338726	0.108059	0.311589	TRUE	0.24901	0.996041	0.896437
IL6R	LS	CRP	deCODE	5e-08	4	-0.0862107	0.0428539	-0.170203	-0.00221873	0.0442475	862.998	1.40994	0.703208	4	-0.0959644	0.0476501	-0.189357	-0.00257195	0.0440159	4	-0.227739	0.184545	-0.589441	0.133962	0.217181	0.0662795	0.084062	-0.0984791	0.231038	0.430428	TRUE	0.24901	0.996041	0.896437
IL6R	VaD	CRP	deCODE	5e-08	3	0.0277269	0.0412558	-0.0531329	0.108587	0.501537	986.853	1.07383	0.584549	3	0.0184822	0.0431311	-0.0660532	0.103017	0.668279	3	-0.13879	0.173236	-0.478326	0.200746	0.423037	0.075821	0.0766108	-0.0743334	0.225975	0.322325	TRUE	0.24901	0.996041	0.896437
IL6R	Crohn	CRP	deCODE	5e-08	4	-0.0464705	0.033049	-0.111245	0.0183043	0.159692	830.697	1.28258	0.733274	4	-0.0420073	0.0363792	-0.113309	0.0292946	0.24821	4	0.0894996	0.13551	-0.176095	0.355094	0.508955	-0.0646906	0.0625248	-0.187237	0.0578557	0.300837	FALSE	NA	NA	NA
IL6R	UlColitis	CRP	deCODE	5e-08	4	0.0468568	0.0326716	-0.0171785	0.110892	0.151523	830.697	1.27638	0.734749	4	0.0424917	0.0361974	-0.0284539	0.113437	0.24044	4	0.160799	0.132488	-0.0988739	0.420471	0.22487	-0.0543251	0.0612169	-0.174308	0.0656578	0.374853	FALSE	NA	NA	NA
IL6R	RA	CRP	deCODE	5e-08	6	-0.0721338	0.0293405	-0.12964	-0.0146275	0.0139517	706.093	1.74018	0.883799	6	-0.0767546	0.0340603	-0.143512	-0.00999768	0.0242281	6	-0.0586593	0.131571	-0.316534	0.199215	0.655715	-0.00668439	0.0636255	-0.131388	0.118019	0.91633	FALSE	NA	NA	NA
PLA2G1B	WMH	CRP	deCODE	5e-05	1	-0.0149551	0.123094	-0.256215	0.226304	0.9033	27.9143	NA	NA	NA	NA	NA	NA	NA	NA	NA	NA	NA	NA	NA	NA	NA	NA	NA	NA	NA	TRUE	0.150201	0.996041	0.747393
PLA2G1B	WMH_UKB	CRP	deCODE	5e-05	1	0.023246	0.142426	-0.255903	0.302395	0.870349	27.9143	NA	NA	NA	NA	NA	NA	NA	NA	NA	NA	NA	NA	NA	NA	NA	NA	NA	NA	NA	FALSE	NA	0.996041	NA
PLA2G1B	iFA	CRP	deCODE	5e-05	1	-0.0229084	0.664351	-1.32501	1.2792	0.972493	27.9143	NA	NA	NA	NA	NA	NA	NA	NA	NA	NA	NA	NA	NA	NA	NA	NA	NA	NA	NA	TRUE	0.150201	0.996041	0.747393
PLA2G1B	MD	CRP	deCODE	5e-05	1	-0.492819	0.657633	-1.78176	0.796119	0.453627	27.9143	NA	NA	NA	NA	NA	NA	NA	NA	NA	NA	NA	NA	NA	NA	NA	NA	NA	NA	NA	TRUE	0.150201	0.996041	0.747393
PLA2G1B	LS	CRP	deCODE	5e-05	1	-1.17248	0.469591	-2.09286	-0.252101	0.0125314	27.9143	NA	NA	NA	NA	NA	NA	NA	NA	NA	NA	NA	NA	NA	NA	NA	NA	NA	NA	NA	TRUE	0.150201	0.996041	0.747393
PLA2G1B	VaD	CRP	deCODE	5e-05	1	0.587238	0.418744	-0.233484	1.40796	0.160802	27.9143	NA	NA	NA	NA	NA	NA	NA	NA	NA	NA	NA	NA	NA	NA	NA	NA	NA	NA	NA	TRUE	0.150201	0.996041	0.747393
PLA2G1B	Crohn	CRP	deCODE	5e-05	1	0.178465	0.354935	-0.517196	0.874125	0.615099	27.9143	NA	NA	NA	NA	NA	NA	NA	NA	NA	NA	NA	NA	NA	NA	NA	NA	NA	NA	NA	FALSE	NA	NA	NA
PLA2G1B	UlColitis	CRP	deCODE	5e-05	1	0.550349	0.352941	-0.141403	1.2421	0.11892	27.9143	NA	NA	NA	NA	NA	NA	NA	NA	NA	NA	NA	NA	NA	NA	NA	NA	NA	NA	NA	FALSE	NA	NA	NA
PLA2G1B	RA	CRP	deCODE	5e-05	1	0.564307	0.347956	-0.117674	1.24629	0.104851	27.9143	NA	NA	NA	NA	NA	NA	NA	NA	NA	NA	NA	NA	NA	NA	NA	NA	NA	NA	NA	FALSE	NA	NA	NA
TYMS	WMH_UKB	CRP	deCODE	5e-05	1	-0.374675	0.219915	-0.8057	0.0563501	0.088432	16.7757	NA	NA	NA	NA	NA	NA	NA	NA	NA	NA	NA	NA	NA	NA	NA	NA	NA	NA	NA	FALSE	NA	NA	NA
TYMS	iFA	CRP	deCODE	5e-05	1	-0.161268	1.02179	-2.16394	1.8414	0.874592	16.7757	NA	NA	NA	NA	NA	NA	NA	NA	NA	NA	NA	NA	NA	NA	NA	NA	NA	NA	NA	TRUE	0.817305	1	1
TYMS	MD	CRP	deCODE	5e-05	1	-1.35261	1.01177	-3.33564	0.63043	0.181265	16.7757	NA	NA	NA	NA	NA	NA	NA	NA	NA	NA	NA	NA	NA	NA	NA	NA	NA	NA	NA	TRUE	0.817305	1	1
TYMS	VaD	CRP	deCODE	5e-05	1	-0.506092	1.31771	-3.08876	2.07658	0.700928	16.7757	NA	NA	NA	NA	NA	NA	NA	NA	NA	NA	NA	NA	NA	NA	NA	NA	NA	NA	NA	TRUE	0.817305	1	1
JAK2	WMH_UKB	CRP	deCODE	5e-05	2	-0.0722993	0.143986	-0.354507	0.209908	0.615578	18.3884	0.867187	0.351735	NA	NA	NA	NA	NA	NA	NA	NA	NA	NA	NA	NA	NA	NA	NA	NA	NA	FALSE	NA	NA	NA
JAK2	iFA	CRP	deCODE	5e-05	2	0.88309	0.669945	-0.429977	2.19616	0.187452	18.3884	0.68348	0.408391	NA	NA	NA	NA	NA	NA	NA	NA	NA	NA	NA	NA	NA	NA	NA	NA	NA	TRUE	0.558746	1	1
JAK2	MD	CRP	deCODE	5e-05	2	0.416553	0.663101	-0.883101	1.71621	0.52988	18.3884	0.00186455	0.965558	NA	NA	NA	NA	NA	NA	NA	NA	NA	NA	NA	NA	NA	NA	NA	NA	NA	TRUE	0.558746	1	1
JAK2	VaD	CRP	deCODE	5e-05	1	0.205128	0.601399	-0.973591	1.38385	0.733039	20.0281	NA	NA	NA	NA	NA	NA	NA	NA	NA	NA	NA	NA	NA	NA	NA	NA	NA	NA	NA	TRUE	0.558746	1	1
PPIA	WMH	CRP	deCODE	5e-05	1	-0.092511	0.165164	-0.416226	0.231204	0.5754	20.5321	NA	NA	NA	NA	NA	NA	NA	NA	NA	NA	NA	NA	NA	NA	NA	NA	NA	NA	NA	TRUE	1	1	1
PPIA	WMH_UKB	CRP	deCODE	5e-05	1	-0.195216	0.19462	-0.576663	0.186232	0.31583	20.5321	NA	NA	NA	NA	NA	NA	NA	NA	NA	NA	NA	NA	NA	NA	NA	NA	NA	NA	NA	FALSE	NA	NA	NA
PPIA	iFA	CRP	deCODE	5e-05	1	1.24804	0.904451	-0.524656	3.02073	0.167623	20.5321	NA	NA	NA	NA	NA	NA	NA	NA	NA	NA	NA	NA	NA	NA	NA	NA	NA	NA	NA	TRUE	1	1	1
PPIA	MD	CRP	deCODE	5e-05	1	-0.153401	0.895659	-1.90886	1.60206	0.86401	20.5321	NA	NA	NA	NA	NA	NA	NA	NA	NA	NA	NA	NA	NA	NA	NA	NA	NA	NA	NA	TRUE	1	1	1
PPIA	LS	CRP	deCODE	5e-05	1	-0.0190896	0.596182	-1.18758	1.14941	0.974456	20.5321	NA	NA	NA	NA	NA	NA	NA	NA	NA	NA	NA	NA	NA	NA	NA	NA	NA	NA	NA	TRUE	1	1	1
PPIA	VaD	CRP	deCODE	5e-05	1	0.0587372	0.668135	-1.25078	1.36826	0.929947	20.5321	NA	NA	NA	NA	NA	NA	NA	NA	NA	NA	NA	NA	NA	NA	NA	NA	NA	NA	NA	TRUE	1	1	1
PPIA	Crohn	CRP	deCODE	5e-05	1	0.566814	0.483113	-0.380071	1.5137	0.240695	20.5321	NA	NA	NA	NA	NA	NA	NA	NA	NA	NA	NA	NA	NA	NA	NA	NA	NA	NA	NA	FALSE	NA	NA	NA
PPIA	UlColitis	CRP	deCODE	5e-05	1	-0.173275	0.462555	-1.07987	0.733317	0.707956	20.5321	NA	NA	NA	NA	NA	NA	NA	NA	NA	NA	NA	NA	NA	NA	NA	NA	NA	NA	NA	FALSE	NA	NA	NA
PPIA	RA	CRP	deCODE	5e-05	1	0.208517	0.511013	-0.793051	1.21008	0.68324	20.5321	NA	NA	NA	NA	NA	NA	NA	NA	NA	NA	NA	NA	NA	NA	NA	NA	NA	NA	NA	FALSE	NA	NA	NA
PPIF	WMH	CRP	deCODE	5e-05	1	-0.0212389	0.194622	-0.402691	0.360213	0.9131	25.4803	NA	NA	NA	NA	NA	NA	NA	NA	NA	NA	NA	NA	NA	NA	NA	NA	NA	NA	NA	TRUE	1	1	1
PPIF	WMH_UKB	CRP	deCODE	5e-05	1	-0.268858	0.218946	-0.697985	0.160268	0.219459	25.4803	NA	NA	NA	NA	NA	NA	NA	NA	NA	NA	NA	NA	NA	NA	NA	NA	NA	NA	NA	FALSE	NA	NA	NA
PPIF	iFA	CRP	deCODE	5e-05	1	-0.0301676	1.01796	-2.02532	1.96499	0.976358	25.4803	NA	NA	NA	NA	NA	NA	NA	NA	NA	NA	NA	NA	NA	NA	NA	NA	NA	NA	NA	TRUE	1	1	1
PPIF	MD	CRP	deCODE	5e-05	1	0.608456	1.00742	-1.36604	2.58295	0.545859	25.4803	NA	NA	NA	NA	NA	NA	NA	NA	NA	NA	NA	NA	NA	NA	NA	NA	NA	NA	NA	TRUE	1	1	1
PPIF	LS	CRP	deCODE	5e-05	1	0.234513	0.683186	-1.10451	1.57353	0.7314	25.4803	NA	NA	NA	NA	NA	NA	NA	NA	NA	NA	NA	NA	NA	NA	NA	NA	NA	NA	NA	TRUE	1	1	1
PPIF	VaD	CRP	deCODE	5e-05	1	1.80973	1.46283	-1.05736	4.67683	0.216033	25.4803	NA	NA	NA	NA	NA	NA	NA	NA	NA	NA	NA	NA	NA	NA	NA	NA	NA	NA	NA	TRUE	1	1	1
PPIF	Crohn	CRP	deCODE	5e-05	1	-0.759292	0.526549	-1.79131	0.272724	0.149298	25.4803	NA	NA	NA	NA	NA	NA	NA	NA	NA	NA	NA	NA	NA	NA	NA	NA	NA	NA	NA	FALSE	NA	NA	NA
PPIF	UlColitis	CRP	deCODE	5e-05	1	-0.0327434	0.529204	-1.06996	1.00448	0.950664	25.4803	NA	NA	NA	NA	NA	NA	NA	NA	NA	NA	NA	NA	NA	NA	NA	NA	NA	NA	NA	FALSE	NA	NA	NA
PPIF	RA	CRP	deCODE	5e-05	1	0.740708	0.462832	-0.166426	1.64784	0.109514	25.4803	NA	NA	NA	NA	NA	NA	NA	NA	NA	NA	NA	NA	NA	NA	NA	NA	NA	NA	NA	FALSE	NA	NA	NA
CD80	WMH	CRP	deCODE	5e-08	1	-0.0561358	0.0855071	-0.223727	0.111455	0.5115	88.0558	NA	NA	NA	NA	NA	NA	NA	NA	NA	NA	NA	NA	NA	NA	NA	NA	NA	NA	NA	TRUE	0.723357	1	1
CD80	WMH_UKB	CRP	deCODE	5e-08	1	-0.00336534	0.0912898	-0.18229	0.175559	0.970593	88.0558	NA	NA	NA	NA	NA	NA	NA	NA	NA	NA	NA	NA	NA	NA	NA	NA	NA	NA	NA	FALSE	NA	NA	NA
CD80	iFA	CRP	deCODE	5e-08	1	-0.263057	0.424915	-1.09588	0.569761	0.535862	88.0558	NA	NA	NA	NA	NA	NA	NA	NA	NA	NA	NA	NA	NA	NA	NA	NA	NA	NA	NA	TRUE	0.723357	1	1
CD80	MD	CRP	deCODE	5e-08	1	-0.559505	0.420516	-1.3837	0.26469	0.183346	88.0558	NA	NA	NA	NA	NA	NA	NA	NA	NA	NA	NA	NA	NA	NA	NA	NA	NA	NA	NA	TRUE	0.723357	1	1
CD80	VaD	CRP	deCODE	5e-08	1	0.04047	0.255875	-0.461035	0.541975	0.874328	88.0558	NA	NA	NA	NA	NA	NA	NA	NA	NA	NA	NA	NA	NA	NA	NA	NA	NA	NA	NA	TRUE	0.723357	1	1
CD86	WMH	CRP	deCODE	5e-08	1	0.0641399	0.103844	-0.13939	0.26767	0.5368	51.255	NA	NA	NA	NA	NA	NA	NA	NA	NA	NA	NA	NA	NA	NA	NA	NA	NA	NA	NA	TRUE	0.86172	1	1
CD86	WMH_UKB	CRP	deCODE	5e-08	1	-0.0497245	0.1225	-0.28982	0.190371	0.684806	51.255	NA	NA	NA	NA	NA	NA	NA	NA	NA	NA	NA	NA	NA	NA	NA	NA	NA	NA	NA	FALSE	NA	NA	NA
CD86	iFA	CRP	deCODE	5e-08	1	-0.122279	0.570134	-1.23972	0.995163	0.830178	51.255	NA	NA	NA	NA	NA	NA	NA	NA	NA	NA	NA	NA	NA	NA	NA	NA	NA	NA	NA	TRUE	0.86172	1	1
CD86	MD	CRP	deCODE	5e-08	1	0.492499	0.564488	-0.613878	1.59888	0.382953	51.255	NA	NA	NA	NA	NA	NA	NA	NA	NA	NA	NA	NA	NA	NA	NA	NA	NA	NA	NA	TRUE	0.86172	1	1
CD86	LS	CRP	deCODE	5e-08	1	-0.278426	0.380466	-1.02413	0.467275	0.46429	51.255	NA	NA	NA	NA	NA	NA	NA	NA	NA	NA	NA	NA	NA	NA	NA	NA	NA	NA	NA	TRUE	0.86172	1	1
CD86	VaD	CRP	deCODE	5e-08	1	-0.0641399	0.355685	-0.76127	0.63299	0.856895	51.255	NA	NA	NA	NA	NA	NA	NA	NA	NA	NA	NA	NA	NA	NA	NA	NA	NA	NA	NA	TRUE	0.86172	1	1
CD86	Crohn	CRP	deCODE	5e-08	1	-0.174927	0.298834	-0.760631	0.410776	0.558302	51.255	NA	NA	NA	NA	NA	NA	NA	NA	NA	NA	NA	NA	NA	NA	NA	NA	NA	NA	NA	FALSE	NA	NA	NA
CD86	UlColitis	CRP	deCODE	5e-08	1	0.186589	0.290087	-0.381972	0.75515	0.520084	51.255	NA	NA	NA	NA	NA	NA	NA	NA	NA	NA	NA	NA	NA	NA	NA	NA	NA	NA	NA	FALSE	NA	NA	NA
CD86	RA	CRP	deCODE	5e-08	1	-0.233236	0.255102	-0.733227	0.266755	0.360567	51.255	NA	NA	NA	NA	NA	NA	NA	NA	NA	NA	NA	NA	NA	NA	NA	NA	NA	NA	NA	FALSE	NA	NA	NA
IL1R1	WMH	CRP	deCODE	5e-08	2	0.02759	0.0299514	-0.0311137	0.0862936	0.356968	267.877	1.42194	0.233085	NA	NA	NA	NA	NA	NA	NA	NA	NA	NA	NA	NA	NA	NA	NA	NA	NA	TRUE	0.582028	1	1
IL1R1	WMH_UKB	CRP	deCODE	5e-08	2	0.0176362	0.0358727	-0.0526729	0.0879454	0.622978	267.877	0.0114528	0.914775	NA	NA	NA	NA	NA	NA	NA	NA	NA	NA	NA	NA	NA	NA	NA	NA	NA	FALSE	NA	NA	NA
IL1R1	iFA	CRP	deCODE	5e-08	2	-0.155481	0.167054	-0.4829	0.171938	0.351995	267.877	0.843966	0.358265	NA	NA	NA	NA	NA	NA	NA	NA	NA	NA	NA	NA	NA	NA	NA	NA	NA	TRUE	0.582028	1	1
IL1R1	MD	CRP	deCODE	5e-08	2	0.101615	0.165312	-0.222391	0.42562	0.538763	267.877	0.408062	0.522955	NA	NA	NA	NA	NA	NA	NA	NA	NA	NA	NA	NA	NA	NA	NA	NA	NA	TRUE	0.582028	1	1
IL1R1	LS	CRP	deCODE	5e-08	2	0.161012	0.107373	-0.0494353	0.371459	0.133729	267.877	2.52003	0.112409	NA	NA	NA	NA	NA	NA	NA	NA	NA	NA	NA	NA	NA	NA	NA	NA	NA	TRUE	0.582028	1	1
IL1R1	VaD	CRP	deCODE	5e-08	2	0.0153648	0.102964	-0.18644	0.21717	0.881376	267.877	2.9662	0.0850212	NA	NA	NA	NA	NA	NA	NA	NA	NA	NA	NA	NA	NA	NA	NA	NA	NA	TRUE	0.582028	1	1
IL1R1	Crohn	CRP	deCODE	5e-08	2	-0.22133	0.0843613	-0.386675	-0.055985	0.00870064	267.877	13.6769	0.000217107	NA	NA	NA	NA	NA	NA	NA	NA	NA	NA	NA	NA	NA	NA	NA	NA	NA	FALSE	NA	NA	NA
IL1R1	UlColitis	CRP	deCODE	5e-08	2	-0.146108	0.0834589	-0.309685	0.017468	0.0800038	267.877	12.4513	0.000417705	NA	NA	NA	NA	NA	NA	NA	NA	NA	NA	NA	NA	NA	NA	NA	NA	NA	FALSE	NA	NA	NA
IL1R1	RA	CRP	deCODE	5e-08	2	-0.129023	0.0668214	-0.259991	0.00194447	0.0534998	267.877	0.260475	0.609794	NA	NA	NA	NA	NA	NA	NA	NA	NA	NA	NA	NA	NA	NA	NA	NA	NA	FALSE	NA	NA	NA
TNF	WMH	CRP	UKB-PPP	5e-08	1	-0.0448697	0.0638471	-0.170008	0.0802683	0.4822	141.467	NA	NA	NA	NA	NA	NA	NA	NA	NA	NA	NA	NA	NA	NA	NA	NA	NA	NA	NA	TRUE	0.685995	1	1
TNF	WMH_UKB	CRP	UKB-PPP	5e-08	2	0.0625444	0.0635204	-0.0619534	0.187042	0.324804	100.812	4.62098	0.0315832	NA	NA	NA	NA	NA	NA	NA	NA	NA	NA	NA	NA	NA	NA	NA	NA	NA	FALSE	NA	NA	NA
TNF	iFA	CRP	UKB-PPP	5e-08	2	0.121053	0.29593	-0.458959	0.701064	0.682497	100.812	1.81862	0.177477	NA	NA	NA	NA	NA	NA	NA	NA	NA	NA	NA	NA	NA	NA	NA	NA	NA	TRUE	0.685995	1	1
TNF	MD	CRP	UKB-PPP	5e-08	2	0.322911	0.29292	-0.251202	0.897023	0.270295	100.812	3.9469	0.0469579	NA	NA	NA	NA	NA	NA	NA	NA	NA	NA	NA	NA	NA	NA	NA	NA	NA	TRUE	0.685995	1	1
TNF	LS	CRP	UKB-PPP	5e-08	1	0.123879	0.229226	-0.325395	0.573154	0.588904	141.467	NA	NA	NA	NA	NA	NA	NA	NA	NA	NA	NA	NA	NA	NA	NA	NA	NA	NA	NA	TRUE	0.685995	1	1
TNF	VaD	CRP	UKB-PPP	5e-08	2	0.0783256	0.210687	-0.334613	0.491265	0.71007	100.812	0.279113	0.597283	NA	NA	NA	NA	NA	NA	NA	NA	NA	NA	NA	NA	NA	NA	NA	NA	NA	TRUE	0.685995	1	1
TNF	Crohn	CRP	UKB-PPP	5e-08	1	-1.00762	0.174602	-1.34983	-0.665405	7.8826e-09	141.467	NA	NA	NA	NA	NA	NA	NA	NA	NA	NA	NA	NA	NA	NA	NA	NA	NA	NA	NA	FALSE	NA	NA	NA
TNF	UlColitis	CRP	UKB-PPP	5e-08	1	0.217521	0.174602	-0.124693	0.559734	0.212834	141.467	NA	NA	NA	NA	NA	NA	NA	NA	NA	NA	NA	NA	NA	NA	NA	NA	NA	NA	NA	FALSE	NA	NA	NA
TNF	RA	CRP	UKB-PPP	5e-08	2	-0.871066	0.118262	-1.10286	-0.639276	1.76437e-13	100.812	59.1178	1.48513e-14	NA	NA	NA	NA	NA	NA	NA	NA	NA	NA	NA	NA	NA	NA	NA	NA	NA	FALSE	NA	NA	NA
ACE	WMH	BP	deCODE	5e-08	2	0.0301325	0.0185394	-0.00620403	0.0664691	0.104094	767.471	4.71871	0.0298361	NA	NA	NA	NA	NA	NA	NA	NA	NA	NA	NA	NA	NA	NA	NA	NA	NA	TRUE	0.163988	0.473239	0.747393
ACE	WMH_UKB	BP	deCODE	5e-08	8	-0.0223984	0.0217929	-0.0651117	0.0203149	0.304051	308.695	11.0648	0.135817	8	-0.000543581	0.0217815	-0.0432345	0.0421473	0.98009	8	0.108119	0.113093	-0.11354	0.329777	0.339065	-0.0411541	0.0350265	-0.109805	0.0274966	0.240018	FALSE	NA	NA	NA
ACE	iFA	BP	deCODE	5e-08	8	-0.11374	0.0806654	-0.271841	0.0443613	0.158533	308.695	2.4626	0.929887	8	-0.0927054	0.0955792	-0.280037	0.0946264	0.33208	8	0.45784	0.429409	-0.383786	1.29947	0.286329	-0.180209	0.132975	-0.440835	0.0804168	0.17535	TRUE	0.163988	0.473239	0.747393
ACE	MD	BP	deCODE	5e-08	8	-0.118499	0.0798637	-0.275029	0.038031	0.137871	308.695	5.22403	0.632645	8	-0.0800998	0.0958781	-0.268017	0.107818	0.403474	8	0.681241	0.424939	-0.151624	1.51411	0.108901	-0.252125	0.131578	-0.510014	0.00576395	0.055345	TRUE	0.163988	0.473239	0.747393
ACE	LS	BP	deCODE	5e-08	6	0.0299747	0.0736317	-0.114341	0.17429	0.683942	366.221	7.21456	0.205166	6	0.0183398	0.0682715	-0.11547	0.152149	0.788214	6	0.0668936	0.498775	-0.910688	1.04447	0.893311	-0.0119726	0.159535	-0.324655	0.30071	0.940177	TRUE	0.163988	0.473239	0.747393
ACE	VaD	BP	deCODE	5e-08	4	-0.103525	0.0552945	-0.2119	0.0048503	0.0611725	511.513	0.400566	0.940126	4	-0.110238	0.0583207	-0.224544	0.00406872	0.0587313	4	-0.285788	0.303736	-0.881099	0.309523	0.346751	0.0592483	0.0970853	-0.131036	0.249532	0.541683	TRUE	0.163988	0.473239	0.747393
ACE	Stroke	BP	deCODE	5e-08	6	0.0200885	0.0230606	-0.0251094	0.0652864	0.38369	387.094	4.41958	0.490715	6	0.0168207	0.0252295	-0.0326281	0.0662695	0.504958	6	-0.0467853	0.137956	-0.317174	0.223604	0.73451	0.0218977	0.044511	-0.0653423	0.109138	0.622747	FALSE	NA	NA	NA
ACE	Heart_Fail	BP	deCODE	5e-08	8	-0.0748054	0.029713	-0.133042	-0.016569	0.0118158	308.695	5.64411	0.581863	8	-0.0736449	0.0328764	-0.138081	-0.00920837	0.0250874	8	-0.0674095	0.17893	-0.418107	0.283288	0.70637	-0.00240204	0.057306	-0.11472	0.109916	0.966566	FALSE	NA	NA	NA
ACE	CAD	BP	deCODE	5e-08	8	0.0288694	0.017893	-0.0062003	0.0639391	0.106648	308.695	5.0774	0.650518	8	0.0278497	0.0212681	-0.013835	0.0695343	0.190379	8	0.0889058	0.0958647	-0.0989856	0.276797	0.353714	-0.0189789	0.0297724	-0.0773317	0.039374	0.523822	FALSE	NA	NA	NA
REN	WMH_UKB	BP	deCODE	5e-08	3	-0.109992	0.0500911	-0.208169	-0.0118157	0.0281028	82.8033	4.25851	0.118926	3	-0.12385	0.0564499	-0.23449	-0.0132103	0.0282368	3	-0.192856	0.0999942	-0.388841	0.00312862	0.0537711	0.0148652	0.0130963	-0.0108031	0.0405335	0.256348	FALSE	NA	NA	NA
REN	iFA	BP	deCODE	5e-08	3	-0.117358	0.233309	-0.574635	0.33992	0.614955	82.8033	3.3132	0.190786	3	-0.215611	0.256744	-0.718819	0.287597	0.401026	3	-0.513443	0.34141	-1.18259	0.155709	0.13261	0.0710144	0.044689	-0.0165744	0.158603	0.112042	TRUE	0.315492	0.473239	0.946477
REN	MD	BP	deCODE	5e-08	3	-0.107469	0.231	-0.56022	0.345282	0.641762	82.8033	6.49918	0.0387901	3	-0.270651	0.255592	-0.771603	0.230301	0.289638	3	-0.686569	0.338025	-1.34909	-0.0240522	0.0422429	0.103792	0.0442304	0.0171023	0.190482	0.0189442	TRUE	0.315492	0.473239	0.946477
REN	LS	BP	deCODE	5e-08	1	0.0859525	0.253688	-0.411267	0.583172	0.734752	150.512	NA	NA	NA	NA	NA	NA	NA	NA	NA	NA	NA	NA	NA	NA	NA	NA	NA	NA	NA	TRUE	0.315492	0.473239	0.946477
REN	VaD	BP	deCODE	5e-08	2	0.326289	0.170213	-0.0073222	0.659899	0.0552448	91.3037	0.425249	0.51433	NA	NA	NA	NA	NA	NA	NA	NA	NA	NA	NA	NA	NA	NA	NA	NA	NA	TRUE	0.315492	0.473239	0.946477
REN	Stroke	BP	deCODE	5e-08	2	-0.01641	0.0728898	-0.159271	0.126451	0.821875	91.3037	0.861609	0.353289	NA	NA	NA	NA	NA	NA	NA	NA	NA	NA	NA	NA	NA	NA	NA	NA	NA	FALSE	NA	NA	NA
REN	Heart_Fail	BP	deCODE	5e-08	3	0.061105	0.0696533	-0.075413	0.197623	0.380338	82.8033	3.43661	0.17937	3	0.0411698	0.0739516	-0.103773	0.186112	0.577724	3	-0.0649212	0.0989745	-0.258908	0.129065	0.511864	0.0241534	0.0134764	-0.00225982	0.0505667	0.0730887	FALSE	NA	NA	NA
REN	CAD	BP	deCODE	5e-08	3	0.0270212	0.0508284	-0.0726007	0.126643	0.594992	82.8033	1.87486	0.391633	3	0.0221803	0.0557747	-0.0871361	0.131497	0.690868	3	0.0590424	0.0914084	-0.120115	0.2382	0.518332	-0.0058112	0.0120698	-0.0294675	0.0178451	0.630185	FALSE	NA	NA	NA
CACNA1C	WMH	BP	UKB-PPP	5e-05	1	0.19857	0.179529	-0.1533	0.550441	0.2687	16.8061	NA	NA	NA	NA	NA	NA	NA	NA	NA	NA	NA	NA	NA	NA	NA	NA	NA	NA	NA	TRUE	0.807983	0.807983	1
CACNA1C	WMH_UKB	BP	UKB-PPP	5e-05	1	0.157095	0.213832	-0.262007	0.576198	0.462542	16.8061	NA	NA	NA	NA	NA	NA	NA	NA	NA	NA	NA	NA	NA	NA	NA	NA	NA	NA	NA	FALSE	NA	NA	NA
CACNA1C	iFA	BP	UKB-PPP	5e-05	1	-0.938564	0.996119	-2.89092	1.01379	0.34608	16.8061	NA	NA	NA	NA	NA	NA	NA	NA	NA	NA	NA	NA	NA	NA	NA	NA	NA	NA	NA	TRUE	0.807983	0.807983	1
CACNA1C	MD	BP	UKB-PPP	5e-05	1	0.0942499	0.986121	-1.83851	2.02701	0.923857	16.8061	NA	NA	NA	NA	NA	NA	NA	NA	NA	NA	NA	NA	NA	NA	NA	NA	NA	NA	NA	TRUE	0.807983	0.807983	1
CACNA1C	LS	BP	UKB-PPP	5e-05	1	-0.682961	0.646858	-1.95078	0.584856	0.291053	16.8061	NA	NA	NA	NA	NA	NA	NA	NA	NA	NA	NA	NA	NA	NA	NA	NA	NA	NA	NA	TRUE	0.807983	0.807983	1
CACNA1C	VaD	BP	UKB-PPP	5e-05	1	0.267769	0.613763	-0.935184	1.47072	0.662638	16.8061	NA	NA	NA	NA	NA	NA	NA	NA	NA	NA	NA	NA	NA	NA	NA	NA	NA	NA	NA	TRUE	0.807983	0.807983	1
CACNA1C	Stroke	BP	UKB-PPP	5e-05	1	0.0571642	0.240691	-0.414582	0.52891	0.812269	16.8061	NA	NA	NA	NA	NA	NA	NA	NA	NA	NA	NA	NA	NA	NA	NA	NA	NA	NA	NA	FALSE	NA	0.807983	NA
CACNA1C	Heart_Fail	BP	UKB-PPP	5e-05	1	-0.406167	0.30989	-1.01354	0.201207	0.189966	16.8061	NA	NA	NA	NA	NA	NA	NA	NA	NA	NA	NA	NA	NA	NA	NA	NA	NA	NA	NA	FALSE	NA	0.807983	NA
CACNA1C	CAD	BP	UKB-PPP	5e-05	1	0.206485	0.219792	-0.224299	0.637269	0.347496	16.8061	NA	NA	NA	NA	NA	NA	NA	NA	NA	NA	NA	NA	NA	NA	NA	NA	NA	NA	NA	FALSE	NA	0.807983	NA
Abbreviations: PQTL (Protein quantative trait loci), BP (Blood Pressure), LDL (Low-density lipoprotein), CRP (C-reactive protein), VaD (Vascular dementia diagnosis), WMH (White matter hyperintensities), WMH_UKB (UK Biobank white matter hyperintensities), iFA (Inverse fractional anisotropy), MD (Mean diffusivity), LS (Lacunar stroke), Heart_Fail (Heart failure), CAD (Coronary artery disease), Croh…

## Sheet: Sup. Table 4.
Supplementary Table 4. pQTL Mendelian randomization replication in UKB-PPP
					IVW Mendelian Randomization									Weighted Median Mendelian Randomization						MR-Egger
pQTL	Outcome	Drug Group	Dataset	Clumping_Threshold	IVW_SNPs	IVW_Est	IVW_SE	IVW_lCI	IVW_uCI	IVW_Pvalue	FStat	Heter.Stat	Heter.pval	WM_SNPs	WM_Est	WM_SE	WM_lCI	WM_uCI	WM_Pvalue	Egg_SNPs	Egg_Est	Egg_SE	Egg_lCI	Egg_uCI	Egg_Pvalue	Egg_Int	Egg_IntSE	Egg_IntlCI	Egg_IntuCI	Egg_IntPvalue
ANGPTL3	WMH	LDL	UKB-PPP	5e-08	2	-0.019891	0.0270561	-0.07292	0.033138	0.462232	461.825	1.48377	0.223185	NA	NA	NA	NA	NA	NA	NA	NA	NA	NA	NA	NA	NA	NA	NA	NA	NA
ANGPTL3	WMH_UKB	LDL	UKB-PPP	5e-08	3	-0.0727495	0.0301389	-0.131821	-0.0136784	0.0157867	347.836	1.68211	0.431255	3	-0.076162	0.0314243	-0.137752	-0.0145716	0.0153646	3	-0.0819757	0.0711963	-0.221518	0.0575665	0.249566	0.00183528	0.0118962	-0.0214808	0.0251513	0.877393
ANGPTL3	iFA	LDL	UKB-PPP	5e-08	3	-0.236393	0.14023	-0.511239	0.0384531	0.0918441	347.836	0.7548	0.685642	3	-0.236935	0.145006	-0.521142	0.0472723	0.102267	3	-0.196541	0.258573	-0.703335	0.310252	0.447195	-0.00792941	0.0432262	-0.0926513	0.0767924	0.854453
ANGPTL3	MD	LDL	UKB-PPP	5e-08	3	-0.446439	0.138775	-0.718433	-0.174445	0.00129539	347.836	1.9878	0.370131	3	-0.443252	0.145024	-0.727493	-0.159011	0.00224001	3	-0.356124	0.344376	-1.03109	0.31884	0.301083	-0.0179708	0.0575703	-0.130807	0.0948649	0.754924
ANGPTL3	LS	LDL	UKB-PPP	5e-08	2	-0.163663	0.0971688	-0.35411	0.0267846	0.092121	461.825	1.4354	0.230886	NA	NA	NA	NA	NA	NA	NA	NA	NA	NA	NA	NA	NA	NA	NA	NA	NA
ANGPTL3	VaD	LDL	UKB-PPP	5e-08	3	-0.0298519	0.0966692	-0.21932	0.159616	0.75747	347.836	1.28216	0.526723	3	-0.0298218	0.0979989	-0.221896	0.162253	0.760894	3	0.11391	0.160055	-0.199792	0.427612	0.476654	-0.0292153	0.0259236	-0.0800246	0.0215941	0.259753
ANGPTL3	CAD	LDL	UKB-PPP	5e-08	2	-0.0320845	0.0336251	-0.0979885	0.0338195	0.339991	461.825	5.06819	0.0243688	NA	NA	NA	NA	NA	NA	NA	NA	NA	NA	NA	NA	NA	NA	NA	NA	NA
PCSK9	WMH	LDL	UKB-PPP	5e-08	3	0.0540862	0.0361053	-0.016679	0.124851	0.134131	191.972	1.48847	0.475097	3	0.0512898	0.0384531	-0.0240769	0.126657	0.182261	3	0.0427741	0.117456	-0.187435	0.272983	0.715729	0.00139108	0.0134013	-0.024875	0.0276571	0.917327
PCSK9	WMH_UKB	LDL	UKB-PPP	5e-08	4	0.0153849	0.0371316	-0.0573917	0.0881615	0.67863	154.154	2.831	0.418423	4	0.00505341	0.0404895	-0.0743045	0.0844113	0.900676	4	-0.00690611	0.114918	-0.23214	0.218328	0.952079	0.0028215	0.0134531	-0.023546	0.029189	0.833879
PCSK9	iFA	LDL	UKB-PPP	5e-08	4	0.140059	0.172927	-0.198872	0.478991	0.417979	154.154	0.630793	0.889348	4	0.104771	0.188241	-0.264175	0.473717	0.577816	4	-0.0368249	0.454568	-0.927763	0.854113	0.935434	0.0223826	0.0531955	-0.0818787	0.126644	0.673929
PCSK9	MD	LDL	UKB-PPP	5e-08	4	-0.109266	0.171166	-0.444745	0.226212	0.523236	154.154	1.23868	0.743743	4	-0.00476126	0.186706	-0.370699	0.361176	0.979655	4	0.312385	0.449901	-0.569405	1.19417	0.487468	-0.0533568	0.0526505	-0.15655	0.0498362	0.310861
PCSK9	LS	LDL	UKB-PPP	5e-08	4	0.0524504	0.176585	-0.29365	0.39855	0.766446	154.154	7.19952	0.0658032	4	0.00250793	0.128418	-0.249187	0.254203	0.984419	4	-0.341964	0.501863	-1.3256	0.641669	0.495625	0.0509183	0.060196	-0.0670637	0.1689	0.397622
PCSK9	VaD	LDL	UKB-PPP	5e-08	4	-0.00620279	0.10656	-0.215057	0.202652	0.953582	154.154	0.762727	0.85836	4	0.00461856	0.114471	-0.219741	0.228978	0.967817	4	-0.0135208	0.287244	-0.576509	0.549467	0.962457	0.00093906	0.0342296	-0.0661497	0.0680278	0.978113
PCSK9	CAD	LDL	UKB-PPP	5e-08	4	0.189148	0.0717952	0.0484315	0.329864	0.00842509	154.154	10.824	0.0127165	4	0.172755	0.046141	0.0823204	0.26319	0.000181065	4	0.210117	0.230214	-0.241094	0.661327	0.361399	-0.0026737	0.0271395	-0.0558661	0.0505187	0.921522
IL6R	WMH	CRP	UKB-PPP	5e-08	3	0.00610816	0.0182475	-0.0296562	0.0418725	0.737821	624.244	2.02079	0.364075	3	0.00985396	0.0189153	-0.0272193	0.0469272	0.6024	3	0.0570432	0.0433011	-0.0278253	0.141912	0.187717	-0.0124965	0.0096342	-0.0313792	0.00638617	0.194597
IL6R	WMH_UKB	CRP	UKB-PPP	5e-08	5	0.0360509	0.0156758	0.00532686	0.066775	0.0214608	641.016	3.8382	0.428346	5	0.0386959	0.0184897	0.00245684	0.074935	0.0363634	5	0.0623965	0.0300151	0.00356788	0.121225	0.0376327	-0.00865519	0.00840909	-0.0251367	0.00782631	0.303354
IL6R	iFA	CRP	UKB-PPP	5e-08	5	0.0301578	0.0972135	-0.160377	0.220693	0.756392	641.016	7.09903	0.130746	5	0.0494434	0.0931832	-0.133192	0.232079	0.595693	5	0.00926045	0.214411	-0.410977	0.429498	0.96555	0.00686599	0.0600695	-0.110868	0.1246	0.908999
IL6R	MD	CRP	UKB-PPP	5e-08	5	0.000152259	0.0722184	-0.141393	0.141698	0.998318	641.016	3.11906	0.538103	5	0.0232668	0.0854526	-0.144217	0.190751	0.785409	5	0.0407455	0.138243	-0.230205	0.311696	0.768193	-0.0133383	0.0387323	-0.0892522	0.0625755	0.730566
IL6R	LS	CRP	UKB-PPP	5e-08	5	-0.108731	0.051667	-0.209996	-0.00746547	0.0353387	641.016	2.30237	0.680338	5	-0.108804	0.0597314	-0.225876	0.0082669	0.0685213	5	-0.178403	0.0986465	-0.371747	0.0149404	0.0705271	0.0226157	0.0272774	-0.030847	0.0760785	0.407048
IL6R	VaD	CRP	UKB-PPP	5e-08	5	-0.0471318	0.0620838	-0.168814	0.0745501	0.447754	641.016	6.4037	0.17096	5	-0.0422829	0.064704	-0.1691	0.0845346	0.513446	5	-0.0342356	0.144464	-0.31738	0.248909	0.81267	-0.00386265	0.0375878	-0.0775333	0.069808	0.918151
IL6R	Crohn	CRP	UKB-PPP	5e-08	5	-0.0731164	0.0594917	-0.189718	0.0434851	0.219065	641.016	9.33343	0.0532848	5	-0.0215409	0.0527727	-0.124973	0.0818916	0.683139	5	0.0119214	0.120874	-0.224988	0.24883	0.921435	-0.0275408	0.0335877	-0.0933715	0.0382899	0.412235
IL6R	UlColitis	CRP	UKB-PPP	5e-08	5	-0.0307496	0.0554173	-0.139366	0.0778664	0.578981	641.016	8.31158	0.0808086	5	0.00425284	0.0448441	-0.0836399	0.0921456	0.924445	5	0.0561397	0.110482	-0.160401	0.27268	0.611359	-0.0278891	0.0304599	-0.0875895	0.0318113	0.359877
IL6R	RA	CRP	UKB-PPP	5e-08	5	-0.12319	0.0382968	-0.19825	-0.0481295	0.00129667	641.016	4.01417	0.404091	5	-0.126769	0.0496264	-0.224035	-0.0295035	0.0106348	5	-0.0269256	0.0753607	-0.17463	0.120779	0.720875	-0.029079	0.0196181	-0.0675297	0.00937171	0.138272
PLA2G1B	WMH	CRP	UKB-PPP	5e-08	1	0.15491	0.101564	-0.0441528	0.353972	0.1272	57.3785	NA	NA	NA	NA	NA	NA	NA	NA	NA	NA	NA	NA	NA	NA	NA	NA	NA	NA	NA
PLA2G1B	WMH_UKB	CRP	UKB-PPP	5e-08	1	0.210517	0.122359	-0.0293024	0.450336	0.0853444	57.3785	NA	NA	NA	NA	NA	NA	NA	NA	NA	NA	NA	NA	NA	NA	NA	NA	NA	NA	NA
PLA2G1B	iFA	CRP	UKB-PPP	5e-08	1	0.0959088	0.569883	-1.02104	1.21286	0.866351	57.3785	NA	NA	NA	NA	NA	NA	NA	NA	NA	NA	NA	NA	NA	NA	NA	NA	NA	NA	NA
PLA2G1B	MD	CRP	UKB-PPP	5e-08	1	-0.100007	0.564101	-1.20563	1.00561	0.859284	57.3785	NA	NA	NA	NA	NA	NA	NA	NA	NA	NA	NA	NA	NA	NA	NA	NA	NA	NA	NA
PLA2G1B	LS	CRP	UKB-PPP	5e-08	1	-1.04199	0.371199	-1.76952	-0.314451	0.00499918	57.3785	NA	NA	NA	NA	NA	NA	NA	NA	NA	NA	NA	NA	NA	NA	NA	NA	NA	NA	NA
PLA2G1B	VaD	CRP	UKB-PPP	5e-08	1	-0.244056	0.347816	-0.925764	0.437652	0.482878	57.3785	NA	NA	NA	NA	NA	NA	NA	NA	NA	NA	NA	NA	NA	NA	NA	NA	NA	NA	NA
PLA2G1B	Crohn	CRP	UKB-PPP	5e-08	1	0.172447	0.290821	-0.397552	0.742446	0.553205	57.3785	NA	NA	NA	NA	NA	NA	NA	NA	NA	NA	NA	NA	NA	NA	NA	NA	NA	NA	NA
PLA2G1B	UlColitis	CRP	UKB-PPP	5e-08	1	0.233826	0.287898	-0.330444	0.798097	0.416687	57.3785	NA	NA	NA	NA	NA	NA	NA	NA	NA	NA	NA	NA	NA	NA	NA	NA	NA	NA	NA
PLA2G1B	RA	CRP	UKB-PPP	5e-08	1	0.201675	0.286437	-0.359731	0.763081	0.481382	57.3785	NA	NA	NA	NA	NA	NA	NA	NA	NA	NA	NA	NA	NA	NA	NA	NA	NA	NA	NA
PPIF	WMH	CRP	UKB-PPP	5e-05	1	0.0930749	0.191364	-0.281991	0.468141	0.6267	17.3628	NA	NA	NA	NA	NA	NA	NA	NA	NA	NA	NA	NA	NA	NA	NA	NA	NA	NA	NA
PPIF	WMH_UKB	CRP	UKB-PPP	5e-05	1	-0.192586	0.209718	-0.603626	0.218455	0.358458	17.3628	NA	NA	NA	NA	NA	NA	NA	NA	NA	NA	NA	NA	NA	NA	NA	NA	NA	NA	NA
PPIF	iFA	CRP	UKB-PPP	5e-05	1	-0.183179	0.97557	-2.09526	1.7289	0.85106	17.3628	NA	NA	NA	NA	NA	NA	NA	NA	NA	NA	NA	NA	NA	NA	NA	NA	NA	NA	NA
PPIF	MD	CRP	UKB-PPP	5e-05	1	0.434998	0.965468	-1.45729	2.32728	0.652309	17.3628	NA	NA	NA	NA	NA	NA	NA	NA	NA	NA	NA	NA	NA	NA	NA	NA	NA	NA	NA
PPIF	LS	CRP	UKB-PPP	5e-05	1	0.822304	0.663479	-0.478091	2.1227	0.215204	17.3628	NA	NA	NA	NA	NA	NA	NA	NA	NA	NA	NA	NA	NA	NA	NA	NA	NA	NA	NA
PPIF	VaD	CRP	UKB-PPP	5e-05	1	1.79746	1.37307	-0.893709	4.48862	0.190507	17.3628	NA	NA	NA	NA	NA	NA	NA	NA	NA	NA	NA	NA	NA	NA	NA	NA	NA	NA	NA
PPIF	Crohn	CRP	UKB-PPP	5e-05	1	-0.660917	0.521732	-1.68349	0.361658	0.205235	17.3628	NA	NA	NA	NA	NA	NA	NA	NA	NA	NA	NA	NA	NA	NA	NA	NA	NA	NA	NA
PPIF	UlColitis	CRP	UKB-PPP	5e-05	1	-0.114422	0.520024	-1.13365	0.904806	0.825846	17.3628	NA	NA	NA	NA	NA	NA	NA	NA	NA	NA	NA	NA	NA	NA	NA	NA	NA	NA	NA
PPIF	RA	CRP	UKB-PPP	5e-05	1	0.811203	0.440611	-0.0523793	1.67479	0.0656091	17.3628	NA	NA	NA	NA	NA	NA	NA	NA	NA	NA	NA	NA	NA	NA	NA	NA	NA	NA	NA
CD80	WMH	CRP	UKB-PPP	5e-08	1	-0.0941995	0.0971036	-0.284519	0.09612	0.332	64.2719	NA	NA	NA	NA	NA	NA	NA	NA	NA	NA	NA	NA	NA	NA	NA	NA	NA	NA	NA
CD80	WMH_UKB	CRP	UKB-PPP	5e-08	1	-0.0518122	0.116388	-0.279928	0.176304	0.656198	64.2719	NA	NA	NA	NA	NA	NA	NA	NA	NA	NA	NA	NA	NA	NA	NA	NA	NA	NA	NA
CD80	iFA	CRP	UKB-PPP	5e-08	1	0.953985	0.542006	-0.108328	2.0163	0.078391	64.2719	NA	NA	NA	NA	NA	NA	NA	NA	NA	NA	NA	NA	NA	NA	NA	NA	NA	NA	NA
CD80	MD	CRP	UKB-PPP	5e-08	1	0.84992	0.536335	-0.201278	1.90112	0.113039	64.2719	NA	NA	NA	NA	NA	NA	NA	NA	NA	NA	NA	NA	NA	NA	NA	NA	NA	NA	NA
CD80	LS	CRP	UKB-PPP	5e-08	1	0.0574028	0.350304	-0.629181	0.743987	0.869837	64.2719	NA	NA	NA	NA	NA	NA	NA	NA	NA	NA	NA	NA	NA	NA	NA	NA	NA	NA	NA
CD80	VaD	CRP	UKB-PPP	5e-08	1	-0.88312	0.351776	-1.57259	-0.193652	0.0120574	64.2719	NA	NA	NA	NA	NA	NA	NA	NA	NA	NA	NA	NA	NA	NA	NA	NA	NA	NA	NA
CD80	Crohn	CRP	UKB-PPP	5e-08	1	0.504851	0.273767	-0.0317236	1.04142	0.0651706	64.2719	NA	NA	NA	NA	NA	NA	NA	NA	NA	NA	NA	NA	NA	NA	NA	NA	NA	NA	NA
CD80	UlColitis	CRP	UKB-PPP	5e-08	1	0.179568	0.273767	-0.357006	0.716142	0.511879	64.2719	NA	NA	NA	NA	NA	NA	NA	NA	NA	NA	NA	NA	NA	NA	NA	NA	NA	NA	NA
CD80	RA	CRP	UKB-PPP	5e-08	1	0.610825	0.238443	0.143486	1.07816	0.0104153	64.2719	NA	NA	NA	NA	NA	NA	NA	NA	NA	NA	NA	NA	NA	NA	NA	NA	NA	NA	NA
CD86	WMH	CRP	UKB-PPP	5e-08	1	0.0880889	0.0920913	-0.0924067	0.268585	0.3388	69.1534	NA	NA	NA	NA	NA	NA	NA	NA	NA	NA	NA	NA	NA	NA	NA	NA	NA	NA	NA
CD86	WMH_UKB	CRP	UKB-PPP	5e-08	2	0.0654672	0.0549228	-0.0421795	0.173114	0.233267	140.395	3.19689	0.0737783	NA	NA	NA	NA	NA	NA	NA	NA	NA	NA	NA	NA	NA	NA	NA	NA	NA
CD86	iFA	CRP	UKB-PPP	5e-08	2	0.502183	0.255753	0.000917008	1.00345	0.0495824	140.395	2.56594	0.109188	NA	NA	NA	NA	NA	NA	NA	NA	NA	NA	NA	NA	NA	NA	NA	NA	NA
CD86	MD	CRP	UKB-PPP	5e-08	2	0.553296	0.253129	0.0571729	1.04942	0.0288281	140.395	0.973483	0.323813	NA	NA	NA	NA	NA	NA	NA	NA	NA	NA	NA	NA	NA	NA	NA	NA	NA
CD86	LS	CRP	UKB-PPP	5e-08	1	-0.0481311	0.322387	-0.679999	0.583736	0.88132	69.1534	NA	NA	NA	NA	NA	NA	NA	NA	NA	NA	NA	NA	NA	NA	NA	NA	NA	NA	NA
CD86	VaD	CRP	UKB-PPP	5e-08	2	-0.0299756	0.176423	-0.375758	0.315807	0.865083	140.395	1.33652	0.247648	NA	NA	NA	NA	NA	NA	NA	NA	NA	NA	NA	NA	NA	NA	NA	NA	NA
CD86	Crohn	CRP	UKB-PPP	5e-08	1	-0.61299	0.256094	-1.11492	-0.111056	0.0166832	69.1534	NA	NA	NA	NA	NA	NA	NA	NA	NA	NA	NA	NA	NA	NA	NA	NA	NA	NA	NA
CD86	UlColitis	CRP	UKB-PPP	5e-08	1	0.0426823	0.255185	-0.457472	0.542837	0.867166	69.1534	NA	NA	NA	NA	NA	NA	NA	NA	NA	NA	NA	NA	NA	NA	NA	NA	NA	NA	NA
CD86	RA	CRP	UKB-PPP	5e-08	1	-0.123506	0.206146	-0.527545	0.280533	0.549094	69.1534	NA	NA	NA	NA	NA	NA	NA	NA	NA	NA	NA	NA	NA	NA	NA	NA	NA	NA	NA
ACE	WMH	BP	UKB-PPP	5e-08	2	-0.00241321	0.0224589	-0.0464318	0.0416054	0.914432	540.575	0.225207	0.635101	NA	NA	NA	NA	NA	NA	NA	NA	NA	NA	NA	NA	NA	NA	NA	NA	NA
ACE	WMH_UKB	BP	UKB-PPP	5e-08	2	-0.0273727	0.0273647	-0.0810065	0.0262612	0.317169	540.575	0.0109717	0.916578	NA	NA	NA	NA	NA	NA	NA	NA	NA	NA	NA	NA	NA	NA	NA	NA	NA
ACE	iFA	BP	UKB-PPP	5e-08	2	-0.247125	0.127403	-0.49683	0.00258059	0.0524151	540.575	0.0733336	0.786544	NA	NA	NA	NA	NA	NA	NA	NA	NA	NA	NA	NA	NA	NA	NA	NA	NA
ACE	MD	BP	UKB-PPP	5e-08	2	-0.156878	0.126098	-0.404026	0.0902687	0.213462	540.575	0.0681039	0.794118	NA	NA	NA	NA	NA	NA	NA	NA	NA	NA	NA	NA	NA	NA	NA	NA	NA
ACE	LS	BP	UKB-PPP	5e-08	2	-0.0666451	0.0834552	-0.230214	0.0969241	0.424538	540.575	0.125141	0.723524	NA	NA	NA	NA	NA	NA	NA	NA	NA	NA	NA	NA	NA	NA	NA	NA	NA
ACE	VaD	BP	UKB-PPP	5e-08	2	-0.165658	0.0770783	-0.316729	-0.0145875	0.031617	540.575	0.000238551	0.987677	NA	NA	NA	NA	NA	NA	NA	NA	NA	NA	NA	NA	NA	NA	NA	NA	NA
ACE	Stroke	BP	UKB-PPP	5e-08	2	-0.00712661	0.0320431	-0.06993	0.0556768	0.823997	540.575	1.43155	0.231511	NA	NA	NA	NA	NA	NA	NA	NA	NA	NA	NA	NA	NA	NA	NA	NA	NA
ACE	Heart_Fail	BP	UKB-PPP	5e-08	2	0.0142435	0.0424856	-0.0690268	0.0975137	0.737433	540.575	1.11204	0.291639	NA	NA	NA	NA	NA	NA	NA	NA	NA	NA	NA	NA	NA	NA	NA	NA	NA
ACE	CAD	BP	UKB-PPP	5e-08	2	0.0352727	0.0281859	-0.0199706	0.0905159	0.210777	540.575	0.0478598	0.82683	NA	NA	NA	NA	NA	NA	NA	NA	NA	NA	NA	NA	NA	NA	NA	NA	NA
REN	WMH	BP	UKB-PPP	5e-08	1	-0.0052499	0.0782369	-0.158591	0.148092	0.9465	94.821	NA	NA	NA	NA	NA	NA	NA	NA	NA	NA	NA	NA	NA	NA	NA	NA	NA	NA	NA
REN	WMH_UKB	BP	UKB-PPP	5e-08	2	-0.186721	0.0755426	-0.334782	-0.0386605	0.0134459	78.0289	0.143153	0.705166	NA	NA	NA	NA	NA	NA	NA	NA	NA	NA	NA	NA	NA	NA	NA	NA	NA
REN	iFA	BP	UKB-PPP	5e-08	2	-0.523513	0.351857	-1.21314	0.166115	0.136789	78.0289	0.134065	0.714254	NA	NA	NA	NA	NA	NA	NA	NA	NA	NA	NA	NA	NA	NA	NA	NA	NA
REN	MD	BP	UKB-PPP	5e-08	2	-0.365716	0.348254	-1.04828	0.31685	0.293653	78.0289	0.0693595	0.792272	NA	NA	NA	NA	NA	NA	NA	NA	NA	NA	NA	NA	NA	NA	NA	NA	NA
REN	LS	BP	UKB-PPP	5e-08	2	0.120515	0.25969	-0.388468	0.629498	0.642595	78.0289	0.0134449	0.907691	NA	NA	NA	NA	NA	NA	NA	NA	NA	NA	NA	NA	NA	NA	NA	NA	NA
REN	VaD	BP	UKB-PPP	5e-08	2	0.180387	0.21957	-0.249962	0.610735	0.411335	78.0289	1.71929	0.189784	NA	NA	NA	NA	NA	NA	NA	NA	NA	NA	NA	NA	NA	NA	NA	NA	NA
REN	Stroke	BP	UKB-PPP	5e-08	2	-0.0657911	0.0911595	-0.24446	0.112878	0.470471	78.0289	0.0197527	0.88823	NA	NA	NA	NA	NA	NA	NA	NA	NA	NA	NA	NA	NA	NA	NA	NA	NA
REN	Heart_Fail	BP	UKB-PPP	5e-08	2	-0.0530999	0.10084	-0.250743	0.144544	0.59849	78.0289	0.265099	0.606638	NA	NA	NA	NA	NA	NA	NA	NA	NA	NA	NA	NA	NA	NA	NA	NA	NA
REN	CAD	BP	UKB-PPP	5e-08	2	-0.0694252	0.0764657	-0.219295	0.0804449	0.363917	78.0289	1.00299	0.316587	NA	NA	NA	NA	NA	NA	NA	NA	NA	NA	NA	NA	NA	NA	NA	NA	NA
Abbreviations: PQTL (Protein quantative trait loci), BP (Blood Pressure), LDL (Low-density lipoprotein), CRP (C-reactive protein), VaD (Vascular dementia diagnosis), WMH (White matter hyperintensities), WMH_UKB (UK Biobank white matter hyperintensities), iFA (Inverse fractional anisotropy), MD (Mean diffusivity), LS (Lacunar stroke), Heart_Fail (Heart failure), CAD (Coronary artery disease), Croh…

## Sheet: Sup. Table 5.
Sup. Table 5. MRlap analysis for sample overlap
Target	Drug Group	Outcome	observed_effect	observed_effect_se	observed_effect_p	corrected_effect	corrected_effect_se	corrected_effect_p	test_difference	p_difference	n_IVs	IVs
ACE	DBP	WMH_UKB	0.204756	0.659984	0.756376	0.278426	1.60771	0.862508	-0.0782869	0.9376	3	rs17202291,rs6504163,rs112901380
ACE	DBP	iFA	-0.510213	0.479703	0.28751	-1.53068	1.15984	0.186926	1.48513	0.137509	3	rs17202291,rs6504163,rs112901380
ACE	DBP	MD	-0.57114	0.575011	0.320579	-1.71915	1.37354	0.210708	1.41024	0.158468	3	rs17202291,rs6504163,rs112901380
CACNA1C	DBP	WMH_UKB	-0.0280241	0.480276	0.95347	-0.281468	1.12431	0.802319	0.381795	0.702613	5	rs2283269,rs2283274,rs114073785,rs55935819,rs10848676
CACNA1C	DBP	iFA	-0.911736	0.39027	0.0194823	-2.47906	0.934966	0.00801346	2.84719	0.00441074	5	rs2283269,rs2283274,rs114073785,rs55935819,rs10848676
CACNA1C	DBP	MD	-0.692424	0.542268	0.201636	-1.99451	1.29909	0.124708	1.70987	0.0872902	5	rs2283269,rs2283274,rs114073785,rs55935819,rs10848676
REN	DBP	WMH_UKB	0.616753	0.36655	0.0924544	1.23953	0.852376	0.145889	-1.25511	0.209437	4	rs16852778,rs16853084,rs7513240,rs2169137
REN	DBP	iFA	0.906607	0.494001	0.0664715	1.84155	1.1627	0.113225	-1.39688	0.162449	4	rs16852778,rs16853084,rs7513240,rs2169137
REN	DBP	MD	0.570552	0.555887	0.304712	1.01431	1.30863	0.438282	-0.590131	0.555103	4	rs16852778,rs16853084,rs7513240,rs2169137
ADRB1	DBP	WMH_UKB	0.445758	0.266011	0.0937944	0.70943	0.509269	0.163609	-1.08595	0.277501	10	rs79250523,rs75228369,rs11196549,rs79138092,rs144410442,rs2484294,rs11196621,rs117648943,rs72823039,rs117126153
ADRB1	DBP	iFA	0.0591541	0.20843	0.776557	-0.0771581	0.395788	0.845434	0.714707	0.47479	10	rs79250523,rs75228369,rs11196549,rs79138092,rs144410442,rs2484294,rs11196621,rs117648943,rs72823039,rs117126153
ADRB1	DBP	MD	0.596593	0.208356	0.00419211	0.91809	0.40454	0.02324	-1.68886	0.0912464	10	rs79250523,rs75228369,rs11196549,rs79138092,rs144410442,rs2484294,rs11196621,rs117648943,rs72823039,rs117126153
ADRA1A	DBP	WMH_UKB	0.747294	0.382684	0.050847	1.54728	0.900015	0.0855839	-1.5378	0.124098	6	rs74398297,rs141808794,rs17321041,rs6988457,rs58623861,rs1842646
ADRA1A	DBP	iFA	0.722669	0.371838	0.0519551	1.4118	0.869871	0.104589	-1.37244	0.169925	6	rs74398297,rs141808794,rs17321041,rs6988457,rs58623861,rs1842646
ADRA1A	DBP	MD	0.382175	0.371706	0.303873	0.57318	0.874728	0.512296	-0.379981	0.70396	6	rs74398297,rs141808794,rs17321041,rs6988457,rs58623861,rs1842646
ADRA1D	DBP	WMH_UKB	0.509571	0.409777	0.213672	1.02951	1.0129	0.30944	-0.862135	0.388613	4	rs67535236,rs6084690,rs71333953,rs297690
ADRA1D	DBP	iFA	0.256501	0.414555	0.536089	0.322979	1.03073	0.754016	-0.108685	0.913453	4	rs67535236,rs6084690,rs71333953,rs297690
ADRA1D	DBP	MD	-0.15824	0.414408	0.702575	-0.739776	1.03408	0.474365	0.949094	0.342573	4	rs67535236,rs6084690,rs71333953,rs297690
NR3C2	DBP	WMH_UKB	-1.84148	0.569859	0.00123159	-5.61801	1.70389	0.000976675	3.24878	0.001159	3	rs10434099,rs1021956,rs6836191
NR3C2	DBP	iFA	-0.648501	0.592753	0.273933	-2.27545	1.71697	0.185081	1.42998	0.152723	3	rs10434099,rs1021956,rs6836191
NR3C2	DBP	MD	-1.01245	0.86771	0.243291	-3.38372	2.53522	0.18198	1.4178	0.156249	3	rs10434099,rs1021956,rs6836191
KCNJ1	DBP	WMH_UKB	0.262354	0.55485	0.636329	0.46467	1.58546	0.769459	-0.195164	0.845264	3	rs13377434,rs66518071,rs117311861
KCNJ1	DBP	iFA	0.987125	0.71906	0.169815	2.42502	2.04044	0.234645	-1.0725	0.283498	3	rs13377434,rs66518071,rs117311861
KCNJ1	DBP	MD	0.545014	0.561121	0.331401	1.11023	1.58693	0.484173	-0.542865	0.587222	3	rs13377434,rs66518071,rs117311861
IL6R	CRP	WMH_UKB	-0.0104549	0.0958349	0.913129	0.00928566	0.137999	0.946352	-0.441129	0.65912	20	rs16835819,rs61806853,rs570731399,rs181286371,rs114779784,rs115335886,rs115165870,rs139364224,rs34065906,rs4133213,rs139460294,rs147830103,rs112203594,rs148641687,rs60517797,rs12757447,rs144671207,rs1131820,rs1218553,rs8191979
IL6R	CRP	iFA	-0.0072313	0.105789	0.945503	-0.0232277	0.151165	0.877879	0.343841	0.730966	20	rs16835819,rs61806853,rs570731399,rs181286371,rs114779784,rs115335886,rs115165870,rs139364224,rs34065906,rs4133213,rs139460294,rs147830103,rs112203594,rs148641687,rs60517797,rs12757447,rs144671207,rs1131820,rs1218553,rs8191979
IL6R	CRP	MD	0.103995	0.0966272	0.281817	0.146001	0.139055	0.293739	-0.983591	0.325317	20	rs16835819,rs61806853,rs570731399,rs181286371,rs114779784,rs115335886,rs115165870,rs139364224,rs34065906,rs4133213,rs139460294,rs147830103,rs112203594,rs148641687,rs60517797,rs12757447,rs144671207,rs1131820,rs1218553,rs8191979
PLA2G1B	CRP	WMH_UKB	0.222741	0.104758	0.0334825	0.350534	0.15248	0.0215113	-2.36864	0.0178535	19	rs113004644,rs141223197,rs140054034,rs147346567,rs117633971,rs3888586,rs76927497,rs35547591,rs7960743,rs141183042,rs58759531,rs140585239,rs75286057,rs146861677,rs4439575,rs117832809,rs74456029,rs569499,rs3213566
PLA2G1B	CRP	iFA	0.125744	0.0936638	0.179432	0.169426	0.137904	0.219229	-1.00799	0.313459	19	rs113004644,rs141223197,rs140054034,rs147346567,rs117633971,rs3888586,rs76927497,rs35547591,rs7960743,rs141183042,rs58759531,rs140585239,rs75286057,rs146861677,rs4439575,rs117832809,rs74456029,rs569499,rs3213566
PLA2G1B	CRP	MD	0.120463	0.0913273	0.187161	0.172987	0.137046	0.206857	-1.28315	0.199441	19	rs113004644,rs141223197,rs140054034,rs147346567,rs117633971,rs3888586,rs76927497,rs35547591,rs7960743,rs141183042,rs58759531,rs140585239,rs75286057,rs146861677,rs4439575,rs117832809,rs74456029,rs569499,rs3213566
PPIF	CRP	WMH_UKB	0.0354671	0.241625	0.883301	0.107382	0.425177	0.80061	-0.377273	0.705971	23	rs10905898,rs7901047,rs1277733,rs11012009,rs11012732,rs1048244,rs303429,rs36021393,rs11592658,rs9787480,rs75884457,rs4402211,rs4511241,rs3125326,rs12245149,rs10823195,rs141390379,rs59316512,rs7908825,rs10824065,rs3001911,rs377187765,rs34350610
PPIF	CRP	iFA	0.0937332	0.260881	0.719375	0.143288	0.457018	0.75388	-0.243415	0.807684	23	rs10905898,rs7901047,rs1277733,rs11012009,rs11012732,rs1048244,rs303429,rs36021393,rs11592658,rs9787480,rs75884457,rs4402211,rs4511241,rs3125326,rs12245149,rs10823195,rs141390379,rs59316512,rs7908825,rs10824065,rs3001911,rs377187765,rs34350610
PPIF	CRP	MD	-0.0987073	0.23535	0.674919	-0.180118	0.419231	0.667458	0.446248	0.655418	23	rs10905898,rs7901047,rs1277733,rs11012009,rs11012732,rs1048244,rs303429,rs36021393,rs11592658,rs9787480,rs75884457,rs4402211,rs4511241,rs3125326,rs12245149,rs10823195,rs141390379,rs59316512,rs7908825,rs10824065,rs3001911,rs377187765,rs34350610
IL1R1	CRP	WMH_UKB	-0.196691	0.299981	0.512031	-0.353705	0.640499	0.580789	0.460783	0.644954	4	rs4851487,rs2041748,rs3917335,rs13033782
IL1R1	CRP	iFA	-0.374051	0.303478	0.217746	-0.827451	0.641006	0.196751	1.32393	0.185526	4	rs4851487,rs2041748,rs3917335,rs13033782
IL1R1	CRP	MD	-0.071374	0.303371	0.813999	-0.157718	0.648701	0.807906	0.252441	0.8007	4	rs4851487,rs2041748,rs3917335,rs13033782
JAK1	CRP	WMH_UKB	0.117853	0.102399	0.249766	0.209248	0.157003	0.18261	-1.55847	0.119122	14	rs567910619,rs12137795,rs184198715,rs113132361,rs150852956,rs12735818,rs112495750,rs75813998,rs7541088,rs11208643,rs9436299,rs17412347,rs143288541,rs75083258
JAK1	CRP	iFA	0.00304484	0.101916	0.976166	-0.0111913	0.158311	0.943643	0.267374	0.789181	14	rs567910619,rs12137795,rs184198715,rs113132361,rs150852956,rs12735818,rs112495750,rs75813998,rs7541088,rs11208643,rs9436299,rs17412347,rs143288541,rs75083258
JAK1	CRP	MD	0.0957346	0.10188	0.347382	0.142924	0.15727	0.363464	-0.861166	0.389147	14	rs567910619,rs12137795,rs184198715,rs113132361,rs150852956,rs12735818,rs112495750,rs75813998,rs7541088,rs11208643,rs9436299,rs17412347,rs143288541,rs75083258
Abbreviations: DBP (Diastolic Blood Pressure), CRP (C-reactive protein), WMH_UKB (UK Biobank white matter hyperintensities), iFA (Inverse fractional anisotropy), MD (Mean diffusivity), se (Standard error), p (p-value), n_IVs (number of IVs), IVs (instrumental variables).

## Sheet: Sup. Table 6.
Sup. Table 6. pQTL cis-acting colocalization analysis
Target	Type	Dataset A	Dataset B	nSNPs	PP.H0	PP.H1	PP.H2	PP.H3	PP.H4	CHROM	LowB	UpB
ACE	BP	DBP	iFA	1509	3.03e-17	0.881236	3.75e-18	0.109093	0.00967184	17	13477061	113498373
ACE	BP	DBP	LS	1444	3.23e-17	0.93987	1.38e-18	0.0402516	0.0198784	17	13477061	113498373
ACE	BP	DBP	MD	1509	3.26e-17	0.949471	1.49e-18	0.0435176	0.00701141	17	13477061	113498373
ACE	BP	DBP	WMH	1257	3.31205e-17	0.964824	9.67717e-19	0.0281833	0.00699266	17	13477061	113498373
ACE	BP	DBP	WMH_UKB	1509	3.16e-17	0.920629	2.52e-18	0.0734749	0.00589635	17	13477061	113498373
ACE	BP	pQTL	iFA	2053	5.29e-296	0.864271	7.93e-297	0.129491	0.00623794	17	13477061	113498373
ACE	BP	pQTL	LS	1339	5.81e-296	0.948762	2.42e-297	0.0395157	0.0117224	17	13477061	113498373
ACE	BP	pQTL	MD	2052	5.6e-296	0.9156	4.8e-297	0.0784297	0.00597035	17	13477061	113498373
ACE	BP	pQTL	VaD	1408	5.35e-296	0.874118	4.47e-297	0.0730364	0.0528455	17	13477061	113498373
ACE	BP	pQTL	WMH	1155	5.63e-296	0.91837	1.54e-297	0.0251201	0.05651	17	13477061	113498373
ACE	BP	pQTL	WMH_UKB	2052	5.46e-296	0.892212	6.25e-297	0.102147	0.00564185	17	13477061	113498373
ACE	BP	SBP	LS	1436	2.16e-14	0.940798	9.17e-16	0.0399347	0.0192676	17	13477061	113498373
ACE	BP	SBP	MD	1494	2.18283e-14	0.951267	9.65879e-16	0.0420859	0.00664704	17	13477061	113498373
ACE	BP	SBP	VaD	131617	2.4023e-49	0.432064	2.61343e-49	0.470035	0.0979005	17	13477061	113498373
ACE	BP	SBP	WMH	1257	2.22e-14	0.966422	6.48e-16	0.0282317	0.00534666	17	13477061	113498373
ACE	BP	SBP	WMH_UKB	1494	2.11623e-14	0.922242	1.65521e-15	0.0721277	0.00563038	17	13477061	113498373
ADRA1A	BP	DBP	iFA	4323	0.000201127	0.735745	6.9623e-05	0.254679	0.00930535	8	-23251850	76867379
ADRA1A	BP	DBP	LS	4196	0.000206469	0.755206	5.99293e-05	0.219179	0.0253484	8	-23251850	76867379
ADRA1A	BP	DBP	MD	4323	0.00021059	0.770361	5.99997e-05	0.219475	0.0098929	8	-23251850	76867379
ADRA1A	BP	DBP	WMH	3925	0.000250804	0.917392	2.00258e-05	0.0732413	0.00909559	8	-23251850	76867379
ADRA1A	BP	DBP	WMH_UKB	4323	0.000214415	0.784351	2.74908e-05	0.100449	0.114958	8	-23251850	76867379
ADRA1A	BP	SBP	iFA	4310	0.054701	0.682119	0.0189099	0.235797	0.00847302	8	-23251850	76867379
ADRA1A	BP	SBP	LS	4189	0.0556349	0.693059	0.0161223	0.200806	0.0343778	8	-23251850	76867379
ADRA1A	BP	SBP	MD	4310	0.0572752	0.71422	0.0162943	0.20318	0.00903126	8	-23251850	76867379
ADRA1A	BP	SBP	VaD	206345	1.90415e-27	0.499512	1.13392e-27	0.297459	0.203029	8	-23251850	76867379
ADRA1A	BP	SBP	WMH	3925	0.0682796	0.847823	0.00545188	0.0676849	0.0107603	8	-23251850	76867379
ADRA1A	BP	SBP	WMH_UKB	4310	0.0642739	0.801493	0.00821868	0.102463	0.0235513	8	-23251850	76867379
ADRA1D	BP	DBP	iFA	3523	3.39548e-07	0.906026	3.26087e-08	0.0870039	0.00696962	20	-45779370	54249287
ADRA1D	BP	DBP	LS	3381	3.28031e-07	0.875356	4.09042e-08	0.109138	0.0155061	20	-45779370	54249287
ADRA1D	BP	DBP	MD	3523	3.46777e-07	0.925316	2.55748e-08	0.0682357	0.00644797	20	-45779370	54249287
ADRA1D	BP	DBP	WMH	2944	3.45249e-07	0.921252	2.73963e-08	0.0730977	0.00565024	20	-45779370	54249287
ADRA1D	BP	DBP	WMH_UKB	3523	3.51877e-07	0.938924	2.0019e-08	0.0534097	0.0076659	20	-45779370	54249287
ADRA1D	BP	SBP	iFA	3510	5.98428e-07	0.907099	5.72711e-08	0.0868057	0.00609459	20	-45779370	54249287
ADRA1D	BP	SBP	LS	3374	5.76255e-07	0.873605	7.17093e-08	0.108694	0.0177003	20	-45779370	54249287
ADRA1D	BP	SBP	MD	3510	6.10856e-07	0.925938	4.4795e-08	0.0678943	0.00616705	20	-45779370	54249287
ADRA1D	BP	SBP	VaD	119510	3.22669e-38	0.552256	1.9766e-38	0.338299	0.109445	20	-45779370	54249287
ADRA1D	BP	SBP	WMH	2941	6.06416e-07	0.919511	4.81053e-08	0.0729347	0.00755391	20	-45779370	54249287
ADRA1D	BP	SBP	WMH_UKB	3510	6.18995e-07	0.938275	3.50494e-08	0.0531194	0.00860471	20	-45779370	54249287
ADRA2A	BP	DBP	iFA	2883	0.201415	0.727563	0.0135685	0.0490043	0.0084486	10	61077029	161080907
ADRA2A	BP	DBP	LS	2787	0.178272	0.639958	0.0345869	0.124136	0.0230469	10	61077029	161080907
ADRA2A	BP	DBP	MD	2883	0.2026	0.731844	0.0129121	0.0466359	0.00600803	10	61077029	161080907
ADRA2A	BP	DBP	WMH	2542	0.222424	0.726805	0.0107085	0.0349865	0.00507543	10	61077029	161080907
ADRA2A	BP	DBP	WMH_UKB	2883	0.203075	0.733558	0.0123497	0.044604	0.00641396	10	61077029	161080907
ADRA2A	BP	SBP	iFA	2855	0.648779	0.286223	0.0427266	0.0188463	0.00342542	10	61077029	161080907
ADRA2A	BP	SBP	LS	2773	0.554149	0.242653	0.106944	0.0467794	0.0494744	10	61077029	161080907
ADRA2A	BP	SBP	MD	2855	0.651239	0.287308	0.040662	0.017936	0.00285572	10	61077029	161080907
ADRA2A	BP	SBP	VaD	181146	7.71167e-82	0.489361	6.12659e-82	0.388775	0.121864	10	61077029	161080907
ADRA2A	BP	SBP	WMH	2542	0.663324	0.288274	0.0319353	0.0138762	0.00259021	10	61077029	161080907
ADRA2A	BP	SBP	WMH_UKB	2855	0.652888	0.288035	0.038939	0.0171758	0.00296223	10	61077029	161080907
ADRB1	BP	DBP	iFA	2605	5.81997e-52	0.885349	7.16764e-53	0.10903	0.00562058	10	64043866	164046904
ADRB1	BP	DBP	LS	2481	1.32028e-52	0.200845	5.20251e-52	0.791414	0.00774183	10	64043866	164046904
ADRB1	BP	DBP	MD	2605	2.38285e-52	0.362485	4.14786e-52	0.630977	0.0065373	10	64043866	164046904
ADRB1	BP	DBP	WMH	2232	6.18398e-52	0.94079	3.07868e-53	0.0468246	0.0123853	10	64043866	164046904
ADRB1	BP	DBP	WMH_UKB	2605	5.29642e-52	0.805706	1.20003e-52	0.182539	0.0117544	10	64043866	164046904
ADRB1	BP	SBP	iFA	2565	2.46751e-34	0.886817	2.99217e-35	0.107532	0.00565039	10	64043866	164046904
ADRB1	BP	SBP	LS	2458	5.59096e-35	0.20094	2.20236e-34	0.791526	0.00753391	10	64043866	164046904
ADRB1	BP	SBP	MD	2565	1.00888e-34	0.362588	1.75487e-34	0.63069	0.00672233	10	64043866	164046904
ADRB1	BP	SBP	VaD	173959	7.37807e-82	0.487532	5.9181e-82	0.391059	0.121409	10	64043866	164046904
ADRB1	BP	SBP	WMH	2232	2.61718e-34	0.940757	1.30296e-35	0.046823	0.0124201	10	64043866	164046904
ADRB1	BP	SBP	WMH_UKB	2565	2.24328e-34	0.806231	5.05527e-35	0.181673	0.0120965	10	64043866	164046904
AGTR1	BP	DBP	iFA	2855	0.588257	0.339209	0.0438006	0.0252535	0.00347958	3	98697903	198743003
AGTR1	BP	DBP	LS	2759	0.452395	0.259638	0.169573	0.0972997	0.0210943	3	98697903	198743003
AGTR1	BP	DBP	MD	2855	0.571238	0.329396	0.0605217	0.034895	0.00394992	3	98697903	198743003
AGTR1	BP	DBP	WMH	2438	0.627864	0.342792	0.0177697	0.00969973	0.0018747	3	98697903	198743003
AGTR1	BP	DBP	WMH_UKB	2855	0.589073	0.33968	0.0428623	0.0247122	0.00367283	3	98697903	198743003
AGTR1	BP	SBP	iFA	2821	0.0365477	0.892475	0.00254096	0.0620424	0.00639349	3	98697903	198743003
AGTR1	BP	SBP	LS	2740	0.0274404	0.669967	0.0102622	0.250514	0.0418168	3	98697903	198743003
AGTR1	BP	SBP	MD	2821	0.035422	0.864986	0.00359363	0.0877463	0.00825199	3	98697903	198743003
AGTR1	BP	SBP	VaD	237721	2.05828e-34	0.551383	1.42286e-34	0.381164	0.0674528	3	98697903	198743003
AGTR1	BP	SBP	WMH	2438	0.0396031	0.928647	0.00112084	0.026278	0.00435142	3	98697903	198743003
AGTR1	BP	SBP	WMH_UKB	2821	0.0365131	0.891631	0.00261676	0.0638946	0.00534438	3	98697903	198743003
CACNA1C	BP	DBP	iFA	4448	1.47275e-06	0.843034	2.63378e-07	0.150757	0.00620782	12	-48029220	52697950
CACNA1C	BP	DBP	LS	4196	3.49793e-07	0.200243	1.39055e-06	0.796032	0.00372385	12	-48029220	52697950
CACNA1C	BP	DBP	MD	4448	1.41473e-06	0.80982	3.23968e-07	0.185441	0.0047373	12	-48029220	52697950
CACNA1C	BP	DBP	WMH	3635	1.61838e-06	0.926505	1.11847e-07	0.0640218	0.00947096	12	-48029220	52697950
CACNA1C	BP	DBP	WMH_UKB	4448	1.55217e-06	0.888491	1.79973e-07	0.103011	0.00849606	12	-48029220	52697950
CACNA1C	BP	SBP	iFA	4409	0.000144055	0.844004	2.55099e-05	0.149454	0.0063728	12	-48029220	52697950
CACNA1C	BP	SBP	LS	4178	3.42985e-05	0.200315	0.000136303	0.796056	0.00345846	12	-48029220	52697950
CACNA1C	BP	SBP	MD	4409	0.000138102	0.809125	3.14657e-05	0.184348	0.00635685	12	-48029220	52697950
CACNA1C	BP	SBP	VaD	124883	4.85281e-28	0.262663	2.29013e-28	0.123951	0.613387	12	-48029220	52697950
CACNA1C	BP	SBP	WMH	3635	0.000158869	0.928849	1.09795e-05	0.0641865	0.00679417	12	-48029220	52697950
CACNA1C	BP	SBP	WMH_UKB	4409	0.000152213	0.891804	1.74795e-05	0.102405	0.00562082	12	-48029220	52697950
KCNJ1	BP	DBP	iFA	2635	0.00729467	0.834172	0.00127909	0.146258	0.0109956	11	78838020	178867296
KCNJ1	BP	DBP	LS	2431	0.00778812	0.890469	0.000644847	0.0737024	0.0273953	11	78838020	178867296
KCNJ1	BP	DBP	MD	2635	0.00773286	0.884282	0.000858635	0.0981791	0.00894785	11	78838020	178867296
KCNJ1	BP	DBP	WMH	2094	0.0930379	0.846992	0.00462316	0.0420747	0.0132727	11	78838020	178867296
KCNJ1	BP	DBP	WMH_UKB	2635	0.0068181	0.779676	0.00178181	0.203748	0.00797602	11	78838020	178867296
KCNJ1	BP	SBP	iFA	2596	0.471421	0.373515	0.0819755	0.0649424	0.00814618	11	78838020	178867296
KCNJ1	BP	SBP	LS	2414	0.514643	0.402696	0.0421532	0.0329764	0.00753176	11	78838020	178867296
KCNJ1	BP	SBP	MD	2596	0.500781	0.396778	0.0546868	0.0433248	0.00442977	11	78838020	178867296
KCNJ1	BP	SBP	VaD	144751	5.43344e-75	0.530391	4.20862e-75	0.410829	0.0587803	11	78838020	178867296
KCNJ1	BP	SBP	WMH	2094	0.539997	0.407507	0.0268331	0.0202441	0.00541845	11	78838020	178867296
KCNJ1	BP	SBP	WMH_UKB	2596	0.444064	0.351839	0.110794	0.0877788	0.00552355	11	78838020	178867296
KCNMA1	BP	DBP	iFA	4323	0.400201	0.527723	0.0278026	0.0366541	0.00761879	10	26869602	127637808
KCNMA1	BP	DBP	LS	4155	0.297505	0.387624	0.131695	0.171575	0.0116002	10	26869602	127637808
KCNMA1	BP	DBP	MD	4323	0.393448	0.518819	0.0342629	0.0451723	0.00829788	10	26869602	127637808
KCNMA1	BP	DBP	WMH	3750	0.39946	0.519693	0.0312528	0.0406506	0.00894427	10	26869602	127637808
KCNMA1	BP	DBP	WMH_UKB	4323	0.39324	0.518544	0.0348239	0.0459128	0.00747862	10	26869602	127637808
KCNMA1	BP	SBP	iFA	4268	0.78432	0.149691	0.0533552	0.0101806	0.00245355	10	26869602	127637808
KCNMA1	BP	SBP	LS	4125	0.581313	0.109536	0.256169	0.0482648	0.00471819	10	26869602	127637808
KCNMA1	BP	SBP	MD	4268	0.77199	0.147337	0.0654934	0.012497	0.00268268	10	26869602	127637808
KCNMA1	BP	SBP	VaD	231754	9.9397e-82	0.492991	7.74707e-82	0.38424	0.122768	10	26869602	127637808
KCNMA1	BP	SBP	WMH	3750	0.784652	0.140252	0.0613893	0.0109702	0.00273672	10	26869602	127637808
KCNMA1	BP	SBP	WMH_UKB	4268	0.771151	0.147177	0.0666147	0.0127114	0.00234532	10	26869602	127637808
NR3C2	BP	DBP	iFA	3040	0.00132784	0.892255	0.000141583	0.0951266	0.0111487	4	98078764	198445508
NR3C2	BP	DBP	LS	2846	0.00127733	0.858328	0.000193535	0.13004	0.010161	4	98078764	198445508
NR3C2	BP	DBP	MD	3040	0.00123765	0.831649	0.000189644	0.127393	0.0395305	4	98078764	198445508
NR3C2	BP	DBP	WMH	2512	0.00127969	0.859834	0.000195786	0.131543	0.00714682	4	98078764	198445508
NR3C2	BP	DBP	WMH_UKB	3040	0.000486658	0.327014	0.000948169	0.637096	0.0344551	4	98078764	198445508
NR3C2	BP	pQTL	iFA	3767	0.745425	0.11491	0.116735	0.0179903	0.00493853	4	98078764	198445508
NR3C2	BP	pQTL	LS	2771	0.795608	0.0704398	0.119931	0.0106148	0.00340577	4	98078764	198445508
NR3C2	BP	pQTL	MD	3767	0.720358	0.111046	0.141219	0.0217639	0.00561248	4	98078764	198445508
NR3C2	BP	pQTL	VaD	3050	0.7478	0.0828608	0.133974	0.0148246	0.0205407	4	98078764	198445508
NR3C2	BP	pQTL	WMH	2442	0.813332	0.0559069	0.120415	0.00827504	0.00207114	4	98078764	198445508
NR3C2	BP	pQTL	WMH_UKB	3769	0.28504	0.0442811	0.573192	0.0890373	0.0084499	4	98078764	198445508
NR3C2	BP	SBP	iFA	3005	0.506164	0.393417	0.0530212	0.0412047	0.00619234	4	98078764	198445508
NR3C2	BP	SBP	LS	2824	0.496326	0.38393	0.0643639	0.0497827	0.00559744	4	98078764	198445508
NR3C2	BP	SBP	MD	3005	0.479144	0.372415	0.0727284	0.0565091	0.0192037	4	98078764	198445508
NR3C2	BP	SBP	VaD	231001	4.10081e-45	0.51412	2.61683e-45	0.328073	0.157807	4	98078764	198445508
NR3C2	BP	SBP	WMH	2512	0.630424	0.234455	0.0964516	0.0358676	0.00280214	4	98078764	198445508
NR3C2	BP	SBP	WMH_UKB	3005	0.186997	0.145344	0.363083	0.282184	0.0223915	4	98078764	198445508
REN	BP	DBP	iFA	2526	1.31e-10	0.680582	1.97e-11	0.102343	0.217075	1	154154819	254166337
REN	BP	DBP	LS	2411	1.66261e-10	0.864144	2.39608e-11	0.124525	0.011331	1	154154819	254166337
REN	BP	DBP	MD	2526	1.59e-10	0.826986	1.25e-11	0.0646107	0.108403	1	154154819	254166337
REN	BP	DBP	WMH	2100	1.9e-10	0.973172	4.32e-12	0.0220946	0.00473328	1	154154819	254166337
REN	BP	DBP	WMH_UKB	2526	1.78088e-10	0.925593	1.32285e-11	0.0687477	0.00565904	1	154154819	254166337
REN	BP	pQTL	iFA	3122	3.26e-89	0.801866	6.21e-90	0.152632	0.0455018	1	154154819	254166337
REN	BP	pQTL	LS	2341	6.78e-28	0.846916	9.64e-29	0.120351	0.0327329	1	154154819	254166337
REN	BP	pQTL	MD	3123	3.44e-89	0.847333	5.16e-90	0.126866	0.025801	1	154154819	254166337
REN	BP	pQTL	VaD	2646	6.73e-28	0.84029	7.25e-29	0.0905418	0.0691685	1	154154819	254166337
REN	BP	pQTL	WMH	2044	1.95e-06	0.97409	4.17e-08	0.0208046	0.00510349	1	154154819	254166337
REN	BP	pQTL	WMH_UKB	3122	3.12e-89	0.766498	3.85e-90	0.0944732	0.139029	1	154154819	254166337
REN	BP	SBP	iFA	2495	0.01556	0.827466	0.00233477	0.12413	0.0305093	1	154154819	254166337
REN	BP	SBP	LS	2394	0.0157609	0.837968	0.00219824	0.116848	0.0272249	1	154154819	254166337
REN	BP	SBP	MD	2495	0.0168024	0.893533	0.00129917	0.0690693	0.0192967	1	154154819	254166337
REN	BP	SBP	VaD	226916	5.45006e-26	0.574649	3.05334e-26	0.321941	0.10341	1	154154819	254166337
REN	BP	SBP	WMH	2100	0.0178474	0.948941	0.000405289	0.0215378	0.0112686	1	154154819	254166337
REN	BP	SBP	WMH_UKB	2495	0.0164665	0.875674	0.00120757	0.0641751	0.0424769	1	154154819	254166337
SLC12A1	BP	DBP	iFA	1683	0.0105822	0.895611	0.000587057	0.0496413	0.0435788	15	-1793698	98304078
SLC12A1	BP	DBP	LS	1589	0.0108306	0.916706	0.000715283	0.0605303	0.0112181	15	-1793698	98304078
SLC12A1	BP	DBP	MD	1683	0.00979008	0.828572	0.000845252	0.0714476	0.0893452	15	-1793698	98304078
SLC12A1	BP	DBP	WMH	1456	0.00710787	0.601574	0.00329819	0.279033	0.108987	15	-1793698	98304078
SLC12A1	BP	DBP	WMH_UKB	1683	0.00866074	0.732992	0.00115575	0.0976561	0.159535	15	-1793698	98304078
SLC12A1	BP	SBP	iFA	1680	3.55704e-10	0.934858	1.9714e-11	0.0517989	0.0133427	15	-1793698	98304078
SLC12A1	BP	SBP	LS	1589	3.50917e-10	0.922414	2.31754e-11	0.0609019	0.0166844	15	-1793698	98304078
SLC12A1	BP	SBP	MD	1680	3.45918e-10	0.909141	2.98478e-11	0.0784333	0.0124253	15	-1793698	98304078
SLC12A1	BP	SBP	VaD	172038	8.61411e-76	0.36412	6.00104e-76	0.253663	0.382216	15	-1793698	98304078
SLC12A1	BP	SBP	WMH	1456	2.65979e-10	0.679165	1.23419e-10	0.31514	0.00569557	15	-1793698	98304078
SLC12A1	BP	SBP	WMH_UKB	1680	3.33023e-10	0.875248	4.44229e-11	0.116744	0.00800754	15	-1793698	98304078
SLC12A3	BP	DBP	iFA	3236	0.00556356	0.869105	0.000763689	0.119294	0.00527384	16	6865207	106915850
SLC12A3	BP	DBP	LS	3099	0.00527842	0.824564	0.000923576	0.144251	0.0249838	16	6865207	106915850
SLC12A3	BP	DBP	MD	3236	0.00584255	0.912687	0.000478565	0.0747523	0.00623973	16	6865207	106915850
SLC12A3	BP	DBP	WMH	2655	0.0056073	0.875785	0.00071964	0.112393	0.00549564	16	6865207	106915850
SLC12A3	BP	DBP	WMH_UKB	3236	0.00540724	0.844685	0.000822579	0.128478	0.0206073	16	6865207	106915850
SLC12A3	BP	SBP	iFA	3228	0.0454446	0.830064	0.00617976	0.11287	0.00544079	16	6865207	106915850
SLC12A3	BP	SBP	LS	3094	0.0431559	0.788193	0.00750931	0.137125	0.0240172	16	6865207	106915850
SLC12A3	BP	SBP	MD	3228	0.0477073	0.871393	0.00387226	0.0707221	0.00630577	16	6865207	106915850
SLC12A3	BP	SBP	VaD	178512	2.01038e-25	0.506887	1.62554e-25	0.409856	0.0832572	16	6865207	106915850
SLC12A3	BP	SBP	WMH	2656	0.045888	0.83545	0.00589009	0.107231	0.00554034	16	6865207	106915850
SLC12A3	BP	SBP	WMH_UKB	3228	0.0440825	0.805184	0.00668505	0.122083	0.021965	16	6865207	106915850
ACAT1	Inflam	CRP	iFA	3200	0.452717	0.359203	0.0983513	0.0780242	0.0117045	11	58116705	158147603
ACAT1	Inflam	CRP	LS	2273	0.561985	0.36472	0.0412794	0.0267845	0.00523117	11	58116705	158147603
ACAT1	Inflam	CRP	MD	3200	0.476474	0.378053	0.0781771	0.0620235	0.00527256	11	58116705	158147603
ACAT1	Inflam	CRP	WMH	2062	0.541355	0.387693	0.0396105	0.0283643	0.00297735	11	58116705	158147603
ACAT1	Inflam	CRP	WMH	2062	0.541355	0.387693	0.0396105	0.0283643	0.00297735	11	58116705	158147603
ACAT1	Inflam	CRP	WMH_UKB	3200	0.520233	0.412774	0.0355404	0.0281959	0.00325695	11	58116705	158147603
ACAT1	Inflam	CRP	WMH_UKB	3200	0.520233	0.412774	0.0355404	0.0281959	0.00325695	11	58116705	158147603
ACAT1	Inflam	pQTL	iFA	2853	8e-24	0.819641	1.69e-24	0.172573	0.00778519	11	58116705	158147603
ACAT1	Inflam	pQTL	LS	2141	8.99e-24	0.920661	6.27e-25	0.0642238	0.0151155	11	58116705	158147603
ACAT1	Inflam	pQTL	MD	2852	8.35e-24	0.854844	1.35e-24	0.138319	0.00683609	11	58116705	158147603
ACAT1	Inflam	pQTL	WMH	1903	9.06e-24	0.927969	6.27e-25	0.0642133	0.00781737	11	58116705	158147603
ACAT1	Inflam	pQTL	WMH_UKB	2851	8.81e-24	0.902026	6.16e-25	0.063096	0.0348779	11	58116705	158147603
ALOX5	Inflam	CRP	iFA	3329	0.875438	0.0546871	0.0644983	0.00402775	0.00134884	10	-4625784	95446117
ALOX5	Inflam	CRP	LS	2243	0.879405	0.0331516	0.0832309	0.00313654	0.0010757	10	-4625784	95446117
ALOX5	Inflam	CRP	MD	3329	0.870737	0.0543934	0.0693097	0.00432842	0.00123163	10	-4625784	95446117
ALOX5	Inflam	CRP	WMH	2149	0.888119	0.0328802	0.0755046	0.00279465	0.000702023	10	-4625784	95446117
ALOX5	Inflam	CRP	WMH_UKB	3328	0.679885	0.0424538	0.259622	0.0162097	0.00182884	10	-4625784	95446117
ATIC	Inflam	CRP	iFA	3606	0.873043	0.0261203	0.0966416	0.00289009	0.00130528	2	165312059	265368592
ATIC	Inflam	CRP	LS	2670	0.860234	0.0121894	0.125016	0.00177067	0.000789906	2	165312059	265368592
ATIC	Inflam	CRP	MD	3606	0.702912	0.0210302	0.266038	0.00795745	0.00206224	2	165312059	265368592
ATIC	Inflam	CRP	WMH	2277	0.955935	0.00960244	0.0339317	0.000340657	0.000189975	2	165312059	265368592
ATIC	Inflam	CRP	WMH_UKB	3607	0.858809	0.0257986	0.110195	0.00330837	0.00188836	2	165312059	265368592
CAMLG	Inflam	CRP	iFA	2436	0.578808	0.339945	0.0473154	0.0277831	0.00614869	5	84738548	184752157
CAMLG	Inflam	CRP	LS	1571	0.593737	0.331234	0.0451114	0.025162	0.00475567	5	84738548	184752157
CAMLG	Inflam	CRP	MD	2436	0.514012	0.301889	0.0733505	0.0430124	0.0677353	5	84738548	184752157
CAMLG	Inflam	CRP	WMH	1250	0.623607	0.346146	0.0177799	0.00986647	0.0026006	5	84738548	184752157
CAMLG	Inflam	CRP	WMH_UKB	2436	0.542734	0.318758	0.0832688	0.048899	0.00633965	5	84738548	184752157
CD86	Inflam	CRP	iFA	3653	0.562791	0.35042	0.050305	0.0313171	0.00516734	3	72055362	172121136
CD86	Inflam	CRP	LS	2789	0.553097	0.312183	0.0825962	0.0466141	0.00550996	3	72055362	172121136
CD86	Inflam	CRP	MD	3654	0.563966	0.351172	0.0491274	0.0305856	0.00514913	3	72055362	172121136
CD86	Inflam	CRP	WMH	2628	0.618915	0.347449	0.0200036	0.0112273	0.00240515	3	72055362	172121136
CD86	Inflam	CRP	WMH_UKB	3655	0.550112	0.342562	0.0634213	0.0394889	0.00441512	3	72055362	172121136
CD86	Inflam	pQTL	iFA	3199	1.92e-07	0.915494	1.65e-08	0.0783519	0.00615395	3	72055362	172121136
CD86	Inflam	pQTL	LS	2651	1.81e-07	0.863035	2.57e-08	0.122454	0.0145107	3	72055362	172121136
CD86	Inflam	pQTL	MD	3199	1.92e-07	0.914306	1.6e-08	0.0761278	0.00956649	3	72055362	172121136
CD86	Inflam	pQTL	WMH	2467	2.03e-07	0.964577	6.12e-09	0.029138	0.00628444	3	72055362	172121136
CD86	Inflam	pQTL	WMH_UKB	3200	1.88e-07	0.895138	2.07e-08	0.0985978	0.0062639	3	72055362	172121136
DHFR	Inflam	CRP	iFA	4138	0.725483	0.172483	0.0803109	0.0190912	0.00263118	5	30626226	130654983
DHFR	Inflam	CRP	LS	2951	0.374768	0.0770672	0.451797	0.0929038	0.00346362	5	30626226	130654983
DHFR	Inflam	CRP	MD	4138	0.734624	0.174656	0.0715454	0.0170077	0.00216658	5	30626226	130654983
DHFR	Inflam	CRP	WMH	2941	0.800129	0.156858	0.0349948	0.00685927	0.00115845	5	30626226	130654983
DHFR	Inflam	CRP	WMH_UKB	4138	0.722767	0.171825	0.0819601	0.0194805	0.00396731	5	30626226	130654983
DHFR	Inflam	pQTL	iFA	3618	0.832424	0.0689936	0.0879592	0.00728697	0.00333633	5	30626226	130654983
DHFR	Inflam	pQTL	LS	2799	0.396887	0.0172065	0.467803	0.0201831	0.0979198	5	30626226	130654983
DHFR	Inflam	pQTL	MD	3618	0.844945	0.0700895	0.0756162	0.0062694	0.00308024	5	30626226	130654983
DHFR	Inflam	pQTL	WMH	2738	0.925628	0.034649	0.0377544	0.0014127	0.000555561	5	30626226	130654983
DHFR	Inflam	pQTL	WMH_UKB	3615	0.830601	0.0687281	0.0899653	0.00744092	0.00326513	5	30626226	130654983
DHODH	Inflam	CRP	iFA	3003	0.655293	0.275631	0.046019	0.0193529	0.00370407	16	22008744	122027659
DHODH	Inflam	CRP	LS	2240	0.660769	0.24446	0.065331	0.0241648	0.00527527	16	22008744	122027659
DHODH	Inflam	CRP	MD	3005	0.645378	0.271499	0.0553636	0.0232861	0.00447272	16	22008744	122027659
DHODH	Inflam	CRP	WMH	2105	0.713838	0.247492	0.0263176	0.00912124	0.00323189	16	22008744	122027659
DHODH	Inflam	CRP	WMH_UKB	3002	0.603208	0.253696	0.0967788	0.0406973	0.00562007	16	22008744	122027659
IKBKB	Inflam	CRP	iFA	2926	0.500215	0.373253	0.0697781	0.0520627	0.00469124	8	-7728698	92332460
IKBKB	Inflam	CRP	LS	1963	0.547096	0.372739	0.0436656	0.0297428	0.00675665	8	-7728698	92332460
IKBKB	Inflam	CRP	MD	2927	0.508157	0.379203	0.062156	0.0463788	0.00410522	8	-7728698	92332460
IKBKB	Inflam	CRP	WMH	1721	0.565744	0.385432	0.0273387	0.0186225	0.002863	8	-7728698	92332460
IKBKB	Inflam	CRP	WMH_UKB	2927	0.482236	0.359861	0.0857431	0.0639762	0.00818358	8	-7728698	92332460
IL1R1	Inflam	CRP	iFA	3974	8.11e-16	0.884852	9.67e-17	0.105487	0.00966084	2	52070390	152179874
IL1R1	Inflam	CRP	LS	2969	7.96619e-16	0.853132	9.86322e-17	0.105588	0.0412797	2	52070390	152179874
IL1R1	Inflam	CRP	MD	3974	8.05e-16	0.878116	1.07e-16	0.116149	0.00573506	2	52070390	152179874
IL1R1	Inflam	CRP	WMH	2840	8.29e-16	0.90348	5.67e-17	0.06174	0.0347805	2	52070390	152179874
IL1R1	Inflam	CRP	WMH_UKB	3978	3.69871e-16	0.403352	5.4413e-16	0.593381	0.00326668	2	52070390	152179874
IL1R1	Inflam	pQTL	iFA	3575	1.19e-91	0.892108	1.37e-92	0.102096	0.0057965	2	52070390	152179874
IL1R1	Inflam	pQTL	LS	2822	1.11e-91	0.826426	1.32e-92	0.0983767	0.0751977	2	52070390	152179874
IL1R1	Inflam	pQTL	MD	3576	1.18e-91	0.881591	1.48e-92	0.11086	0.00754948	2	52070390	152179874
IL1R1	Inflam	pQTL	WMH	2685	1.52e-91	0.934088	9.93e-93	0.0610505	0.00486105	2	52070390	152179874
IL1R1	Inflam	pQTL	WMH_UKB	3578	5.4e-92	0.403398	7.95e-92	0.594034	0.00256711	2	52070390	152179874
IL6R	Inflam	CRP	iFA	2693	0	0.624783	0	0.370505	0.00471206	1	104405343	204469450
IL6R	Inflam	CRP	LS	1969	1.65369e-229	0.853506	1.43413e-230	0.0739462	0.0725481	1	104405343	204469450
IL6R	Inflam	CRP	MD	2693	0	0.682407	0	0.312403	0.00518969	1	104405343	204469450
IL6R	Inflam	CRP	WMH	1713	1.88e-229	0.968274	5.24e-231	0.027026	0.0047003	1	104405343	204469450
IL6R	Inflam	CRP	WMH_UKB	2693	0	0.85874	0	0.130165	0.0110947	1	104405343	204469450
IL6R	Inflam	pQTL	iFA	2241	7.56e-300	0.655212	3.84e-300	0.33304	0.0117475	1	104405343	204469450
IL6R	Inflam	pQTL	LS	1711	1.03e-299	0.891809	7.92e-301	0.0686283	0.0395623	1	104405343	204469450
IL6R	Inflam	pQTL	MD	2242	8.07e-300	0.699449	3.18e-300	0.275301	0.0252503	1	104405343	204469450
IL6R	Inflam	pQTL	WMH	1434	1.12e-299	0.968522	2.86e-301	0.0247668	0.0067115	1	104405343	204469450
IL6R	Inflam	pQTL	WMH_UKB	2240	1.03e-299	0.892738	1.14e-300	0.0986124	0.00864968	1	104405343	204469450
JAK1	Inflam	CRP	iFA	3925	1.11482e-280	0.197282	4.52865e-280	0.801403	0.00131432	1	14833229	115067746
JAK1	Inflam	CRP	LS	2718	1.08406e-275	0.863903	1.49396e-276	0.119039	0.0170582	1	14833229	115067746
JAK1	Inflam	CRP	MD	3925	9.2602e-281	0.163872	4.71729e-280	0.834786	0.00134233	1	14833229	115067746
JAK1	Inflam	CRP	WMH	2573	5.37482e-280	0.951146	2.41119e-281	0.042663	0.00619129	1	14833229	115067746
JAK1	Inflam	CRP	WMH_UKB	3928	5.04736e-280	0.893199	5.72122e-281	0.101239	0.00556211	1	14833229	115067746
JAK2	Inflam	CRP	iFA	4607	0.442341	0.457601	0.0470553	0.0486743	0.0043276	9	-45015610	55129948
JAK2	Inflam	CRP	LS	3268	0.434135	0.422468	0.0690231	0.0671611	0.00721284	9	-45015610	55129948
JAK2	Inflam	CRP	MD	4606	0.407088	0.421141	0.0820089	0.0848349	0.00492693	9	-45015610	55129948
JAK2	Inflam	CRP	WMH	2993	0.414607	0.389277	0.0999273	0.09382	0.00236799	9	-45015610	55129948
JAK2	Inflam	CRP	WMH_UKB	4606	0.431923	0.446788	0.057547	0.0595233	0.00421933	9	-45015610	55129948
JAK2	Inflam	pQTL	iFA	4238	0.722468	0.172226	0.0815604	0.0194385	0.00430786	9	-45015610	55129948
JAK2	Inflam	pQTL	LS	3116	0.732047	0.130792	0.111941	0.0199948	0.00522609	9	-45015610	55129948
JAK2	Inflam	pQTL	MD	4237	0.672627	0.160359	0.128761	0.0306901	0.00756237	9	-45015610	55129948
JAK2	Inflam	pQTL	WMH	2817	0.700786	0.116138	0.154962	0.0256787	0.0024353	9	-45015610	55129948
JAK2	Inflam	pQTL	WMH_UKB	4242	0.704407	0.168419	0.0956835	0.0228687	0.00862169	9	-45015610	55129948
JAK3	Inflam	CRP	iFA	4261	0.148739	0.516136	0.0697624	0.242057	0.0233044	19	-32175218	67847982
JAK3	Inflam	CRP	LS	2704	0.223472	0.668002	0.023294	0.0696148	0.0156172	19	-32175218	67847982
JAK3	Inflam	CRP	MD	4261	0.185393	0.643329	0.0368419	0.127837	0.00659884	19	-32175218	67847982
JAK3	Inflam	CRP	WMH	2140	0.22158	0.668458	0.0259168	0.0781796	0.00586632	19	-32175218	67847982
JAK3	Inflam	CRP	WMH_UKB	4261	0.186016	0.645489	0.0363433	0.126108	0.00604433	19	-32175218	67847982
MS4A1	Inflam	CRP	iFA	3623	3.20277e-19	0.907204	2.65923e-20	0.075307	0.0174887	11	10455847	110470752
MS4A1	Inflam	CRP	LS	2420	3.19699e-19	0.872455	4.2185e-20	0.11511	0.0124352	11	10455847	110470752
MS4A1	Inflam	CRP	MD	3623	3.09892e-19	0.87779	2.90191e-20	0.0821583	0.040052	11	10455847	110470752
MS4A1	Inflam	CRP	WMH	2254	3.53978e-19	0.969771	9.23346e-21	0.0252914	0.00493767	11	10455847	110470752
MS4A1	Inflam	CRP	WMH_UKB	3622	2.83923e-19	0.804231	6.7573e-20	0.1914	0.00436913	11	10455847	110470752
NR3C1	Inflam	CRP	iFA	3619	0.814887	0.0474335	0.128396	0.00747197	0.00181096	5	93277931	193435512
NR3C1	Inflam	CRP	LS	2559	0.364578	0.0113946	0.602505	0.0188281	0.00269351	5	93277931	193435512
NR3C1	Inflam	CRP	MD	3619	0.8339	0.0485402	0.108864	0.00633444	0.00236189	5	93277931	193435512
NR3C1	Inflam	CRP	WMH	2385	0.942765	0.0269941	0.0290329	0.000830919	0.000377488	5	93277931	193435512
NR3C1	Inflam	CRP	WMH_UKB	3605	0.844297	0.0485638	0.0994641	0.00571919	0.00195569	5	93277931	193435512
PLA2G1B	Inflam	CRP	iFA	3187	1.73e-248	0.9122	1.45e-249	0.0768147	0.0109853	12	70322115	170327779
PLA2G1B	Inflam	CRP	LS	2205	1.04421e-248	0.551498	6.77973e-249	0.35798	0.090522	12	70322115	170327779
PLA2G1B	Inflam	CRP	MD	3187	1.7e-248	0.899462	1.54e-249	0.0812778	0.0192599	12	70322115	170327779
PLA2G1B	Inflam	CRP	WMH	2093	1.49e-248	0.78829	3.8e-249	0.200867	0.010843	12	70322115	170327779
PLA2G1B	Inflam	CRP	WMH_UKB	3187	1.51435e-248	0.799803	3.56633e-249	0.188344	0.011853	12	70322115	170327779
PLA2G1B	Inflam	pQTL	iFA	2725	0.0313927	0.886036	0.0024747	0.0698364	0.0102607	12	70322115	170327779
PLA2G1B	Inflam	pQTL	LS	2065	0.0111761	0.309302	0.00612216	0.168928	0.504472	12	70322115	170327779
PLA2G1B	Inflam	pQTL	MD	2725	0.0311232	0.878429	0.00260157	0.0734129	0.0144328	12	70322115	170327779
PLA2G1B	Inflam	pQTL	WMH	1926	0.0279469	0.782439	0.00627466	0.175666	0.0076737	12	70322115	170327779
PLA2G1B	Inflam	pQTL	WMH_UKB	2724	0.0279244	0.788141	0.00598231	0.168836	0.00911544	12	70322115	170327779
PPIA	Inflam	CRP	iFA	3449	0.00121821	0.837719	0.000214112	0.147223	0.013625	7	-5203319	94803117
PPIA	Inflam	CRP	LS	2624	0.00122562	0.783575	0.000316077	0.202064	0.0128192	7	-5203319	94803117
PPIA	Inflam	CRP	MD	3449	0.00133147	0.915604	0.000107685	0.0740423	0.00891499	7	-5203319	94803117
PPIA	Inflam	CRP	WMH	2225	0.00140565	0.963373	4.02e-05	0.0275625	0.00761892	7	-5203319	94803117
PPIA	Inflam	CRP	WMH_UKB	3449	0.00116239	0.799339	0.00028001	0.192546	0.00667272	7	-5203319	94803117
PPIA	Inflam	pQTL	iFA	3091	0.136244	0.693892	0.0232989	0.118634	0.0279318	7	-5203319	94803117
PPIA	Inflam	pQTL	LS	2479	0.139198	0.669243	0.0305315	0.146776	0.0142511	7	-5203319	94803117
PPIA	Inflam	pQTL	MD	3091	0.150703	0.767535	0.0120365	0.0612939	0.0084309	7	-5203319	94803117
PPIA	Inflam	pQTL	WMH	2079	0.168455	0.798612	0.00452027	0.0214227	0.00698983	7	-5203319	94803117
PPIA	Inflam	pQTL	WMH_UKB	3093	0.129684	0.660493	0.0330015	0.168071	0.00875095	7	-5203319	94803117
PPIF	Inflam	CRP	iFA	169808	7e-08	0.199503	2.36e-07	0.671416	0.129081	10	29347469	129355334
PPIF	Inflam	CRP	LS	119175	1.24584e-07	0.503323	1.00948e-07	0.407832	0.0888447	10	29347469	129355334
PPIF	Inflam	CRP	MD	169822	1.22e-07	0.346602	1.83e-07	0.520801	0.132596	10	29347469	129355334
PPIF	Inflam	CRP	WMH	110277	2.2e-09	0.00963406	9.23e-10	0.00403882	0.986327	10	29347469	129355334
PPIF	Inflam	CRP	WMH_UKB	169826	3.56192e-08	0.10149	2.21213e-07	0.630301	0.268209	10	29347469	129355334
PPIF	Inflam	pQTL	iFA	4012	0.0111104	0.82026	0.0020449	0.150955	0.0156291	10	29347469	129355334
PPIF	Inflam	pQTL	LS	2525	0.0117138	0.827616	0.00180394	0.127422	0.0314447	10	29347469	129355334
PPIF	Inflam	pQTL	MD	4012	0.0115045	0.849357	0.00159959	0.118075	0.019464	10	29347469	129355334
PPIF	Inflam	pQTL	WMH	1600	0.0139997	0.94613	0.000362675	0.0244954	0.0150118	10	29347469	129355334
PPIF	Inflam	pQTL	WMH_UKB	4010	0.0103835	0.766589	0.00262641	0.193875	0.0265252	10	29347469	129355334
PPP3R2	Inflam	CRP	iFA	4281	4.72e-08	0.912577	4.17e-09	0.0806575	0.00676527	9	51591604	151594969
PPP3R2	Inflam	CRP	LS	3228	4.53234e-08	0.860107	5.29598e-09	0.100463	0.0394301	9	51591604	151594969
PPP3R2	Inflam	CRP	MD	4282	4.7e-08	0.910139	4.3e-09	0.0832198	0.00664161	9	51591604	151594969
PPP3R2	Inflam	CRP	WMH	3068	4.88e-08	0.938773	2.89e-09	0.0556167	0.00560978	9	51591604	151594969
PPP3R2	Inflam	CRP	WMH_UKB	4282	4.16407e-08	0.805769	9.71548e-09	0.187993	0.00623786	9	51591604	151594969
PPP3R2	Inflam	pQTL	iFA	3913	0.798521	0.117392	0.0704024	0.0103466	0.00333759	9	51591604	151594969
PPP3R2	Inflam	pQTL	LS	3084	0.816889	0.0806717	0.0905669	0.00894098	0.00293118	9	51591604	151594969
PPP3R2	Inflam	pQTL	MD	3913	0.795353	0.116946	0.0732357	0.0107646	0.00370065	9	51591604	151594969
PPP3R2	Inflam	pQTL	WMH	2905	0.865815	0.0798277	0.0483498	0.00445628	0.00155148	9	51591604	151594969
PPP3R2	Inflam	pQTL	WMH_UKB	3914	0.716156	0.105308	0.151469	0.0222681	0.00479922	9	51591604	151594969
PTGS1	Inflam	CRP	iFA	3708	0.748451	0.128706	0.102246	0.0175795	0.00301717	9	72370533	172395703
PTGS1	Inflam	CRP	LS	2660	0.614459	0.0880189	0.258024	0.0369584	0.00253912	9	72370533	172395703
PTGS1	Inflam	CRP	MD	3708	0.764228	0.131419	0.0871591	0.014986	0.0022083	9	72370533	172395703
PTGS1	Inflam	CRP	WMH	2477	0.802742	0.114096	0.0715947	0.0101746	0.00139231	9	72370533	172395703
PTGS1	Inflam	CRP	WMH_UKB	3708	0.768489	0.132152	0.0827458	0.0142269	0.00238663	9	72370533	172395703
PTGS2	Inflam	CRP	iFA	3364	0.611035	0.322823	0.0403975	0.0213384	0.00440622	1	136671791	236680423
PTGS2	Inflam	CRP	LS	2479	0.576746	0.279954	0.0899837	0.0436686	0.00964758	1	136671791	236680423
PTGS2	Inflam	CRP	MD	3365	0.611685	0.323238	0.0397057	0.0209776	0.00439407	1	136671791	236680423
PTGS2	Inflam	CRP	WMH	2252	0.651784	0.291978	0.0356088	0.0159469	0.00468183	1	136671791	236680423
PTGS2	Inflam	CRP	WMH_UKB	3364	0.57985	0.306401	0.065141	0.0344072	0.0142013	1	136671791	236680423
PTGS2	Inflam	pQTL	iFA	2985	0.878364	0.0583284	0.0576161	0.00382418	0.00186775	1	136671791	236680423
PTGS2	Inflam	pQTL	LS	2356	0.835134	0.0324218	0.124908	0.00484652	0.00268974	1	136671791	236680423
PTGS2	Inflam	pQTL	MD	2987	0.879481	0.0586263	0.056216	0.00374543	0.00193113	1	136671791	236680423
PTGS2	Inflam	pQTL	WMH	2095	0.922692	0.0287029	0.046625	0.00144987	0.000530668	1	136671791	236680423
PTGS2	Inflam	pQTL	WMH_UKB	2986	0.850397	0.0565834	0.0847887	0.00563904	0.00259144	1	136671791	236680423
TLR9	Inflam	CRP	iFA	2191	0.558652	0.332605	0.0412469	0.0245142	0.0429811	3	2221080	102225645
TLR9	Inflam	CRP	LS	1227	0.627206	0.305622	0.0331809	0.0161504	0.01784	3	2221080	102225645
TLR9	Inflam	CRP	MD	2192	0.549859	0.327386	0.0489438	0.0290964	0.0447145	3	2221080	102225645
TLR9	Inflam	CRP	WMH	1091	0.905995	0.0782707	0.013012	0.00112253	0.00159935	3	2221080	102225645
TLR9	Inflam	CRP	WMH_UKB	2194	0.58652	0.349245	0.0353898	0.0210652	0.00777982	3	2221080	102225645
TYMS	Inflam	CRP	iFA	4663	0.28297	0.317099	0.183484	0.205603	0.0108439	18	-49342347	50673578
TYMS	Inflam	CRP	LS	3039	0.440502	0.456811	0.0474724	0.049224	0.00599053	18	-49342347	50673578
TYMS	Inflam	CRP	MD	4663	0.375265	0.420525	0.091623	0.102664	0.00992312	18	-49342347	50673578
TYMS	Inflam	CRP	WMH	2677	0.465778	0.487314	0.0213671	0.0223519	0.00318951	18	-49342347	50673578
TYMS	Inflam	CRP	WMH_UKB	4663	0.424447	0.475639	0.0454264	0.0509017	0.00358643	18	-49342347	50673578
TYMS	Inflam	pQTL	iFA	4195	0.554396	0.0859865	0.30556	0.0473855	0.00667244	18	-49342347	50673578
TYMS	Inflam	pQTL	LS	2863	0.828872	0.075904	0.0849891	0.00778043	0.00245473	18	-49342347	50673578
TYMS	Inflam	pQTL	MD	4195	0.692269	0.10737	0.167708	0.0260048	0.0066475	18	-49342347	50673578
TYMS	Inflam	pQTL	WMH	2504	0.890693	0.0664849	0.0388082	0.00289568	0.00111795	18	-49342347	50673578
TYMS	Inflam	pQTL	WMH_UKB	4194	0.771992	0.119709	0.0903632	0.0140083	0.00392773	18	-49342347	50673578
ACLY	Lipid	LDL	iFA	486	0.970516	0.00780064	0.0211947	0.000170036	0.000319	17	-8133083	91930545
ACLY	Lipid	LDL	LS	478	0.977146	0.00746383	0.0150601	0.00011482	0.000215127	17	-8133083	91930545
ACLY	Lipid	LDL	MD	486	0.974518	0.00783281	0.0173172	0.000138996	0.000193098	17	-8133083	91930545
ACLY	Lipid	LDL	WMH	465	0.983275	0.00756753	0.00898821	6.91e-05	0.000100525	17	-8133083	91930545
ACLY	Lipid	LDL	WMH_UKB	486	0.985321	0.00791964	0.00661715	5.3097e-05	8.91264e-05	17	-8133083	91930545
ACLY	Lipid	pQTL	iFA	2836	0.687213	0.168561	0.107479	0.0263522	0.0103951	17	-8133083	91930545
ACLY	Lipid	pQTL	LS	2038	0.863546	0.0537835	0.0754424	0.00469618	0.00253141	17	-8133083	91930545
ACLY	Lipid	pQTL	MD	2839	0.713027	0.175013	0.0774506	0.0189948	0.0155155	17	-8133083	91930545
ACLY	Lipid	pQTL	WMH	1659	0.933664	0.0346215	0.0298117	0.00110466	0.000798361	17	-8133083	91930545
ACLY	Lipid	pQTL	WMH_UKB	2838	0.735056	0.180397	0.0570777	0.0139945	0.0134743	17	-8133083	91930545
ANGPTL3	Lipid	LDL	iFA	1014	1.52e-31	0.974095	2.58e-33	0.0165039	0.00940155	1	12597520	112606313
ANGPTL3	Lipid	LDL	LS	984	1.47772e-31	0.944801	4.29646e-33	0.0274423	0.0277567	1	12597520	112606313
ANGPTL3	Lipid	LDL	MD	1014	1.31e-31	0.841014	6.11e-33	0.0390153	0.11997	1	12597520	112606313
ANGPTL3	Lipid	LDL	WMH	953	1.53e-31	0.981145	1.94e-33	0.0124228	0.00643199	1	12597520	112606313
ANGPTL3	Lipid	LDL	WMH_UKB	1014	1.43017e-31	0.915566	4.16767e-33	0.0266228	0.0578113	1	12597520	112606313
ANGPTL3	Lipid	pQTL	iFA	3149	4.01e-140	0.906469	3.75e-141	0.0847088	0.00882198	1	12597520	112606313
ANGPTL3	Lipid	pQTL	LS	2424	4.15e-140	0.892119	3.77e-141	0.0808579	0.027023	1	12597520	112606313
ANGPTL3	Lipid	pQTL	MD	3149	3.44e-140	0.776867	4.95e-141	0.111878	0.111256	1	12597520	112606313
ANGPTL3	Lipid	pQTL	WMH	2243	4.28e-140	0.9629	1.37e-141	0.030786	0.00631426	1	12597520	112606313
ANGPTL3	Lipid	pQTL	WMH_UKB	3147	3.79e-140	0.857267	3.93e-141	0.0888942	0.0538389	1	12597520	112606313
APOB	Lipid	LDL	iFA	1221	6.2e-186	0.924256	4.73e-187	0.0705391	0.00520531	2	-28998571	71044073
APOB	Lipid	LDL	LS	1182	6.34228e-186	0.946246	2.6806e-187	0.0399798	0.0137742	2	-28998571	71044073
APOB	Lipid	LDL	MD	1221	6.39e-186	0.952997	2.56e-187	0.0381753	0.00882761	2	-28998571	71044073
APOB	Lipid	LDL	WMH	1106	6.55e-186	0.976885	7.95e-188	0.0118466	0.011268	2	-28998571	71044073
APOB	Lipid	LDL	WMH_UKB	1221	6.54318e-186	0.975988	1.18974e-187	0.0177399	0.00627168	2	-28998571	71044073
APOB	Lipid	pQTL	iFA	3238	5.14e-08	0.807784	1.01e-08	0.159092	0.0331239	2	-28998571	71044073
APOB	Lipid	pQTL	LS	2418	6.05e-08	0.890693	5.79e-09	0.0852518	0.0240554	2	-28998571	71044073
APOB	Lipid	pQTL	MD	3239	5.46e-08	0.858408	6.3e-09	0.099024	0.0425675	2	-28998571	71044073
APOB	Lipid	pQTL	WMH	2114	6.46e-08	0.96756	1.75e-09	0.0261659	0.00627443	2	-28998571	71044073
APOB	Lipid	pQTL	WMH_UKB	3240	5.76e-08	0.905312	5.61e-09	0.0882182	0.00646997	2	-28998571	71044073
HMGCR	Lipid	LDL	iFA	884	5.41e-79	0.966857	8.86e-81	0.0158176	0.017325	5	25336529	125362116
HMGCR	Lipid	LDL	LS	799	5.04265e-79	0.901252	2.0415e-80	0.0364245	0.0623234	5	25336529	125362116
HMGCR	Lipid	LDL	MD	884	5.43e-79	0.971167	1.29e-80	0.023118	0.00571518	5	25336529	125362116
HMGCR	Lipid	LDL	WMH	794	5.52e-79	0.986161	5.01e-81	0.00894922	0.0048898	5	25336529	125362116
HMGCR	Lipid	LDL	WMH_UKB	884	5.47603e-79	0.978745	8.12401e-81	0.0145135	0.00674167	5	25336529	125362116
HMGCR	Lipid	pQTL	iFA	2841	0.835754	0.100428	0.0541605	0.00650505	0.00315211	5	25336529	125362116
HMGCR	Lipid	pQTL	LS	2023	0.854531	0.035675	0.103864	0.00433454	0.00159502	5	25336529	125362116
HMGCR	Lipid	pQTL	MD	2841	0.821945	0.0987691	0.0676107	0.00812089	0.00355441	5	25336529	125362116
HMGCR	Lipid	pQTL	WMH	1924	0.940078	0.0359119	0.0226402	0.000864373	0.000505175	5	25336529	125362116
HMGCR	Lipid	pQTL	WMH_UKB	2841	0.835387	0.100413	0.0538187	0.00646508	0.00391627	5	25336529	125362116
MTTP	Lipid	LDL	iFA	734	0.201517	0.76995	0.00325831	0.0124364	0.0128388	4	49564130	149623997
MTTP	Lipid	LDL	LS	726	0.195439	0.746682	0.0088574	0.0338248	0.0151971	4	49564130	149623997
MTTP	Lipid	LDL	MD	734	0.203448	0.777327	0.0026058	0.00994951	0.00666959	4	49564130	149623997
MTTP	Lipid	LDL	WMH	721	0.182608	0.697828	0.0225987	0.086349	0.0106162	4	49564130	149623997
MTTP	Lipid	LDL	WMH_UKB	734	0.203646	0.778085	0.00277307	0.0105904	0.00490599	4	49564130	149623997
NPC1L1	Lipid	LDL	iFA	739	1.50971e-16	0.917211	6.48713e-18	0.0393685	0.0434204	7	-5487465	94541330
NPC1L1	Lipid	LDL	LS	714	1.45255e-16	0.882491	1.43524e-17	0.0871674	0.0303418	7	-5487465	94541330
NPC1L1	Lipid	LDL	MD	739	1.60478e-16	0.974965	2.18728e-18	0.0132768	0.0117584	7	-5487465	94541330
NPC1L1	Lipid	LDL	WMH	629	1.62128e-16	0.987734	1.05991e-18	0.00645146	0.00581494	7	-5487465	94541330
NPC1L1	Lipid	LDL	WMH_UKB	739	1.61307e-16	0.980006	2.0613e-18	0.0125157	0.00747874	7	-5487465	94541330
PCSK9	Lipid	LDL	iFA	891	1.92e-159	0.956951	2.62e-161	0.0130341	0.0300152	1	5039548	105064852
PCSK9	Lipid	LDL	LS	882	1.63885e-159	0.816798	2.3949e-160	0.119297	0.0639052	1	5039548	105064852
PCSK9	Lipid	LDL	MD	891	1.92e-159	0.956743	3.24e-161	0.0161265	0.0271303	1	5039548	105064852
PCSK9	Lipid	LDL	WMH	822	3.81e-55	0.963481	4.29e-57	0.0108239	0.0256946	1	5039548	105064852
PCSK9	Lipid	LDL	WMH_UKB	892	1.83751e-159	0.915633	3.59008e-161	0.0178229	0.0665437	1	5039548	105064852
PCSK9	Lipid	pQTL	iFA	3914	5.05e-105	0.8745	5.67e-106	0.0980769	0.0274227	1	5039548	105064852
PCSK9	Lipid	pQTL	LS	3129	3.99e-105	0.689259	1.49e-105	0.256814	0.0539268	1	5039548	105064852
PCSK9	Lipid	pQTL	MD	3910	4.89e-105	0.846718	7.47e-106	0.129277	0.0240049	1	5039548	105064852
PCSK9	Lipid	pQTL	WMH	2770	4.12e-67	0.954602	1.68e-68	0.0390107	0.00638709	1	5039548	105064852
PCSK9	Lipid	pQTL	WMH_UKB	3912	4.7e-105	0.814325	7.31e-106	0.126507	0.0591681	1	5039548	105064852
Abbreviations: pQTL (Protein quantitative trait loci), BP (Blood pressure), Inflam (Inflammatory marker), DBP (Diastolic blood pressure), SBP (Systolic blood pressure), LDL (Low-density lipoprotein), CRP (C-reactive protein), VaD (Vascular dementia diagnosis), WMH (White matter hyperintensities), WMH_UKB (UK Biobank white matter hyperintensities), iFA (Inverse fractional anisotropy), MD (Mean dif…

## Sheet: Sup. Table 7.
Supplementary Table 7. Reduced instrument threshold downstream biomarker Mendelain randomization
				IVW Mendelian Randomization									Weighted Median Mendelian Randomization						MR-Egger
Target	Outcome	Biomarker	Clumping_Threshold	IVW_SNPs	IVW_Est	IVW_SE	IVW_lCI	IVW_uCI	IVW_Pvalue	FStat	Heter.Stat	Heter.pval	WM_SNPs	WM_Est	WM_SE	WM_lCI	WM_uCI	WM_Pvalue	Egg_SNPs	Egg_Est	Egg_SE	Egg_lCI	Egg_uCI	Egg_Pvalue	Egg_Int	Egg_IntSE	Egg_IntlCI	Egg_IntuCI	Egg_IntPvalue
ACAT1	Crohn	CRP	5e-05	1	2.106	1.819	-1.459	5.672	0.247	20.036	NA	NA	NA	NA	NA	NA	NA	NA	NA	NA	NA	NA	NA	NA	NA	NA	NA	NA	NA
ACAT1	iFA	CRP	5e-05	2	2.226	2.439	-2.555	7.008	0.361	18.548	0.128	0.72	NA	NA	NA	NA	NA	NA	NA	NA	NA	NA	NA	NA	NA	NA	NA	NA	NA
ACAT1	LS	CRP	5e-05	1	-2.33	2.404	-7.042	2.382	0.333	20.036	NA	NA	NA	NA	NA	NA	NA	NA	NA	NA	NA	NA	NA	NA	NA	NA	NA	NA	NA
ACAT1	MD	CRP	5e-05	2	1.387	2.414	-3.346	6.119	0.566	18.548	0.235	0.628	NA	NA	NA	NA	NA	NA	NA	NA	NA	NA	NA	NA	NA	NA	NA	NA	NA
ACAT1	RA	CRP	5e-05	2	1.339	1.209	-1.031	3.709	0.268	18.548	0.011	0.915	NA	NA	NA	NA	NA	NA	NA	NA	NA	NA	NA	NA	NA	NA	NA	NA	NA
ACAT1	UlColitis	CRP	5e-05	1	2.117	1.798	-1.407	5.641	0.239	20.036	NA	NA	NA	NA	NA	NA	NA	NA	NA	NA	NA	NA	NA	NA	NA	NA	NA	NA	NA
ACAT1	VaD	CRP	5e-05	1	-1.553	2.213	-5.89	2.784	0.483	20.036	NA	NA	NA	NA	NA	NA	NA	NA	NA	NA	NA	NA	NA	NA	NA	NA	NA	NA	NA
ACAT1	WMH	CRP	5e-05	1	0.245	0.635	-1	1.49	0.7	20.036	NA	NA	NA	NA	NA	NA	NA	NA	NA	NA	NA	NA	NA	NA	NA	NA	NA	NA	NA
ACAT1	WMH_UKB	CRP	5e-05	2	0.264	0.524	-0.763	1.291	0.615	18.548	0.744	0.389	NA	NA	NA	NA	NA	NA	NA	NA	NA	NA	NA	NA	NA	NA	NA	NA	NA
CAMLG	Crohn	CRP	5e-05	1	-0.436	1.713	-3.793	2.922	0.799	23.132	NA	NA	NA	NA	NA	NA	NA	NA	NA	NA	NA	NA	NA	NA	NA	NA	NA	NA	NA
CAMLG	iFA	CRP	5e-05	1	-1.729	3.298	-8.192	4.735	0.6	23.132	NA	NA	NA	NA	NA	NA	NA	NA	NA	NA	NA	NA	NA	NA	NA	NA	NA	NA	NA
CAMLG	LS	CRP	5e-05	1	0.356	2.208	-3.971	4.684	0.872	23.132	NA	NA	NA	NA	NA	NA	NA	NA	NA	NA	NA	NA	NA	NA	NA	NA	NA	NA	NA
CAMLG	MD	CRP	5e-05	1	-2.128	3.264	-8.526	4.269	0.514	23.132	NA	NA	NA	NA	NA	NA	NA	NA	NA	NA	NA	NA	NA	NA	NA	NA	NA	NA	NA
CAMLG	RA	CRP	5e-05	1	-0.653	1.723	-4.03	2.723	0.704	23.132	NA	NA	NA	NA	NA	NA	NA	NA	NA	NA	NA	NA	NA	NA	NA	NA	NA	NA	NA
CAMLG	UlColitis	CRP	5e-05	1	5.861	1.663	2.601	9.122	0	23.132	NA	NA	NA	NA	NA	NA	NA	NA	NA	NA	NA	NA	NA	NA	NA	NA	NA	NA	NA
CAMLG	VaD	CRP	5e-05	1	2.356	1.99	-1.544	6.257	0.236	23.132	NA	NA	NA	NA	NA	NA	NA	NA	NA	NA	NA	NA	NA	NA	NA	NA	NA	NA	NA
CAMLG	WMH	CRP	5e-05	1	-0.624	0.601	-1.802	0.554	0.299	23.132	NA	NA	NA	NA	NA	NA	NA	NA	NA	NA	NA	NA	NA	NA	NA	NA	NA	NA	NA
CAMLG	WMH_UKB	CRP	5e-05	1	-1.032	0.709	-2.421	0.357	0.145	23.132	NA	NA	NA	NA	NA	NA	NA	NA	NA	NA	NA	NA	NA	NA	NA	NA	NA	NA	NA
CD80	Crohn	CRP	5e-05	1	0.294	1.413	-2.475	3.063	0.835	31.307	NA	NA	NA	NA	NA	NA	NA	NA	NA	NA	NA	NA	NA	NA	NA	NA	NA	NA	NA
CD80	iFA	CRP	5e-05	1	5.228	2.747	-0.155	10.612	0.057	31.307	NA	NA	NA	NA	NA	NA	NA	NA	NA	NA	NA	NA	NA	NA	NA	NA	NA	NA	NA
CD80	LS	CRP	5e-05	1	1.264	1.766	-2.197	4.725	0.474	31.307	NA	NA	NA	NA	NA	NA	NA	NA	NA	NA	NA	NA	NA	NA	NA	NA	NA	NA	NA
CD80	MD	CRP	5e-05	1	5.952	2.72	0.622	11.282	0.029	31.307	NA	NA	NA	NA	NA	NA	NA	NA	NA	NA	NA	NA	NA	NA	NA	NA	NA	NA	NA
CD80	RA	CRP	5e-05	1	-0.077	1.336	-2.695	2.542	0.954	31.307	NA	NA	NA	NA	NA	NA	NA	NA	NA	NA	NA	NA	NA	NA	NA	NA	NA	NA	NA
CD80	UlColitis	CRP	5e-05	1	-1.047	1.387	-3.766	1.672	0.45	31.307	NA	NA	NA	NA	NA	NA	NA	NA	NA	NA	NA	NA	NA	NA	NA	NA	NA	NA	NA
CD80	WMH	CRP	5e-05	1	0.83	0.49	-0.131	1.791	0.09	31.307	NA	NA	NA	NA	NA	NA	NA	NA	NA	NA	NA	NA	NA	NA	NA	NA	NA	NA	NA
CD80	WMH_UKB	CRP	5e-05	1	0.662	0.589	-0.493	1.817	0.261	31.307	NA	NA	NA	NA	NA	NA	NA	NA	NA	NA	NA	NA	NA	NA	NA	NA	NA	NA	NA
CD86	Crohn	CRP	5e-05	1	4.044	1.693	0.725	7.363	0.017	20.854	NA	NA	NA	NA	NA	NA	NA	NA	NA	NA	NA	NA	NA	NA	NA	NA	NA	NA	NA
CD86	iFA	CRP	5e-05	1	-3.68	3.434	-10.412	3.051	0.284	20.854	NA	NA	NA	NA	NA	NA	NA	NA	NA	NA	NA	NA	NA	NA	NA	NA	NA	NA	NA
CD86	LS	CRP	5e-05	1	0.745	2.248	-3.662	5.151	0.741	20.854	NA	NA	NA	NA	NA	NA	NA	NA	NA	NA	NA	NA	NA	NA	NA	NA	NA	NA	NA
CD86	MD	CRP	5e-05	1	-4.407	3.398	-11.067	2.253	0.195	20.854	NA	NA	NA	NA	NA	NA	NA	NA	NA	NA	NA	NA	NA	NA	NA	NA	NA	NA	NA
CD86	RA	CRP	5e-05	1	-3.219	1.606	-6.366	-0.072	0.045	20.854	NA	NA	NA	NA	NA	NA	NA	NA	NA	NA	NA	NA	NA	NA	NA	NA	NA	NA	NA
CD86	UlColitis	CRP	5e-05	1	-4.854	1.657	-8.102	-1.606	0.003	20.854	NA	NA	NA	NA	NA	NA	NA	NA	NA	NA	NA	NA	NA	NA	NA	NA	NA	NA	NA
CD86	VaD	CRP	5e-05	1	-1.358	2.095	-5.464	2.748	0.517	20.854	NA	NA	NA	NA	NA	NA	NA	NA	NA	NA	NA	NA	NA	NA	NA	NA	NA	NA	NA
CD86	WMH	CRP	5e-05	1	0.036	0.638	-1.214	1.287	0.954	20.854	NA	NA	NA	NA	NA	NA	NA	NA	NA	NA	NA	NA	NA	NA	NA	NA	NA	NA	NA
CD86	WMH_UKB	CRP	5e-05	1	-0.04	0.738	-1.487	1.407	0.957	20.854	NA	NA	NA	NA	NA	NA	NA	NA	NA	NA	NA	NA	NA	NA	NA	NA	NA	NA	NA
DHFR	Crohn	CRP	5e-05	1	2.905	1.952	-0.922	6.731	0.137	17.64	NA	NA	NA	NA	NA	NA	NA	NA	NA	NA	NA	NA	NA	NA	NA	NA	NA	NA	NA
DHFR	iFA	CRP	5e-05	1	4.518	3.811	-2.952	11.988	0.236	17.64	NA	NA	NA	NA	NA	NA	NA	NA	NA	NA	NA	NA	NA	NA	NA	NA	NA	NA	NA
DHFR	LS	CRP	5e-05	1	-1.512	2.571	-6.552	3.528	0.557	17.64	NA	NA	NA	NA	NA	NA	NA	NA	NA	NA	NA	NA	NA	NA	NA	NA	NA	NA	NA
DHFR	MD	CRP	5e-05	1	4.037	3.772	-3.355	11.43	0.284	17.64	NA	NA	NA	NA	NA	NA	NA	NA	NA	NA	NA	NA	NA	NA	NA	NA	NA	NA	NA
DHFR	RA	CRP	5e-05	1	-2.226	1.917	-5.983	1.53	0.245	17.64	NA	NA	NA	NA	NA	NA	NA	NA	NA	NA	NA	NA	NA	NA	NA	NA	NA	NA	NA
DHFR	UlColitis	CRP	5e-05	1	0.655	1.917	-3.102	4.411	0.733	17.64	NA	NA	NA	NA	NA	NA	NA	NA	NA	NA	NA	NA	NA	NA	NA	NA	NA	NA	NA
DHFR	VaD	CRP	5e-05	1	-0.5	2.405	-5.213	4.213	0.835	17.64	NA	NA	NA	NA	NA	NA	NA	NA	NA	NA	NA	NA	NA	NA	NA	NA	NA	NA	NA
DHFR	WMH	CRP	5e-05	1	0.5	0.689	-0.851	1.851	0.468	17.64	NA	NA	NA	NA	NA	NA	NA	NA	NA	NA	NA	NA	NA	NA	NA	NA	NA	NA	NA
DHFR	WMH_UKB	CRP	5e-05	1	0.364	0.819	-1.242	1.969	0.657	17.64	NA	NA	NA	NA	NA	NA	NA	NA	NA	NA	NA	NA	NA	NA	NA	NA	NA	NA	NA
DHODH	Crohn	CRP	5e-05	1	-3.358	1.736	-6.761	0.044	0.053	21.24	NA	NA	NA	NA	NA	NA	NA	NA	NA	NA	NA	NA	NA	NA	NA	NA	NA	NA	NA
DHODH	iFA	CRP	5e-05	1	-0.309	3.477	-7.124	6.506	0.929	21.24	NA	NA	NA	NA	NA	NA	NA	NA	NA	NA	NA	NA	NA	NA	NA	NA	NA	NA	NA
DHODH	LS	CRP	5e-05	1	-0.142	2.283	-4.616	4.333	0.951	21.24	NA	NA	NA	NA	NA	NA	NA	NA	NA	NA	NA	NA	NA	NA	NA	NA	NA	NA	NA
DHODH	MD	CRP	5e-05	1	-0.221	3.442	-6.967	6.524	0.949	21.24	NA	NA	NA	NA	NA	NA	NA	NA	NA	NA	NA	NA	NA	NA	NA	NA	NA	NA	NA
DHODH	RA	CRP	5e-05	1	1.679	1.66	-1.575	4.934	0.312	21.24	NA	NA	NA	NA	NA	NA	NA	NA	NA	NA	NA	NA	NA	NA	NA	NA	NA	NA	NA
DHODH	UlColitis	CRP	5e-05	1	3.651	1.708	0.304	6.998	0.033	21.24	NA	NA	NA	NA	NA	NA	NA	NA	NA	NA	NA	NA	NA	NA	NA	NA	NA	NA	NA
DHODH	VaD	CRP	5e-05	1	0.396	2.142	-3.801	4.594	0.853	21.24	NA	NA	NA	NA	NA	NA	NA	NA	NA	NA	NA	NA	NA	NA	NA	NA	NA	NA	NA
DHODH	WMH	CRP	5e-05	1	-0.047	0.627	-1.275	1.181	0.94	21.24	NA	NA	NA	NA	NA	NA	NA	NA	NA	NA	NA	NA	NA	NA	NA	NA	NA	NA	NA
DHODH	WMH_UKB	CRP	5e-05	1	0.016	0.748	-1.45	1.481	0.983	21.24	NA	NA	NA	NA	NA	NA	NA	NA	NA	NA	NA	NA	NA	NA	NA	NA	NA	NA	NA
FCGR2B	Crohn	CRP	5e-05	1	3.247	1.796	-0.272	6.767	0.071	21.623	NA	NA	NA	NA	NA	NA	NA	NA	NA	NA	NA	NA	NA	NA	NA	NA	NA	NA	NA
FCGR2B	iFA	CRP	5e-05	1	-0.941	3.52	-7.84	5.959	0.789	21.623	NA	NA	NA	NA	NA	NA	NA	NA	NA	NA	NA	NA	NA	NA	NA	NA	NA	NA	NA
FCGR2B	MD	CRP	5e-05	1	-0.936	3.485	-7.767	5.895	0.788	21.623	NA	NA	NA	NA	NA	NA	NA	NA	NA	NA	NA	NA	NA	NA	NA	NA	NA	NA	NA
FCGR2B	RA	CRP	5e-05	1	-0.011	1.559	-3.067	3.045	0.994	21.623	NA	NA	NA	NA	NA	NA	NA	NA	NA	NA	NA	NA	NA	NA	NA	NA	NA	NA	NA
FCGR2B	UlColitis	CRP	5e-05	1	-0.075	1.763	-3.532	3.381	0.966	21.623	NA	NA	NA	NA	NA	NA	NA	NA	NA	NA	NA	NA	NA	NA	NA	NA	NA	NA	NA
FCGR2B	VaD	CRP	5e-05	1	-0.806	3	-6.686	5.073	0.788	21.623	NA	NA	NA	NA	NA	NA	NA	NA	NA	NA	NA	NA	NA	NA	NA	NA	NA	NA	NA
FCGR2B	WMH	CRP	5e-05	1	-0.785	0.628	-2.015	0.445	0.211	21.623	NA	NA	NA	NA	NA	NA	NA	NA	NA	NA	NA	NA	NA	NA	NA	NA	NA	NA	NA
FCGR2B	WMH_UKB	CRP	5e-05	1	-0.922	0.756	-2.404	0.559	0.222	21.623	NA	NA	NA	NA	NA	NA	NA	NA	NA	NA	NA	NA	NA	NA	NA	NA	NA	NA	NA
IKBKB	Crohn	CRP	5e-05	2	2.679	1.329	0.075	5.282	0.044	17.91	7.707	0.006	NA	NA	NA	NA	NA	NA	NA	NA	NA	NA	NA	NA	NA	NA	NA	NA	NA
IKBKB	iFA	CRP	5e-05	2	0.37	2.653	-4.83	5.57	0.889	17.91	2.206	0.138	NA	NA	NA	NA	NA	NA	NA	NA	NA	NA	NA	NA	NA	NA	NA	NA	NA
IKBKB	LS	CRP	5e-05	2	-0.277	1.699	-3.608	3.053	0.87	17.91	0.41	0.522	NA	NA	NA	NA	NA	NA	NA	NA	NA	NA	NA	NA	NA	NA	NA	NA	NA
IKBKB	MD	CRP	5e-05	2	-2.476	2.625	-7.621	2.669	0.346	17.91	1.031	0.31	NA	NA	NA	NA	NA	NA	NA	NA	NA	NA	NA	NA	NA	NA	NA	NA	NA
IKBKB	RA	CRP	5e-05	2	-1.784	1.212	-4.159	0.59	0.141	17.91	0.047	0.828	NA	NA	NA	NA	NA	NA	NA	NA	NA	NA	NA	NA	NA	NA	NA	NA	NA
IKBKB	UlColitis	CRP	5e-05	2	2.703	1.299	0.157	5.25	0.037	17.91	1.031	0.31	NA	NA	NA	NA	NA	NA	NA	NA	NA	NA	NA	NA	NA	NA	NA	NA	NA
IKBKB	VaD	CRP	5e-05	2	-2.199	1.54	-5.217	0.819	0.153	17.91	0.15	0.699	NA	NA	NA	NA	NA	NA	NA	NA	NA	NA	NA	NA	NA	NA	NA	NA	NA
IKBKB	WMH	CRP	5e-05	2	-0.075	0.478	-1.013	0.863	0.875	17.91	1.526	0.217	NA	NA	NA	NA	NA	NA	NA	NA	NA	NA	NA	NA	NA	NA	NA	NA	NA
IKBKB	WMH_UKB	CRP	5e-05	2	-0.736	0.57	-1.853	0.382	0.197	17.91	0.574	0.449	NA	NA	NA	NA	NA	NA	NA	NA	NA	NA	NA	NA	NA	NA	NA	NA	NA
IL1R1	Crohn	CRP	5e-05	4	1.014	0.626	-0.213	2.242	0.105	50.193	3.704	0.295	4	0.674	0.667	-0.634	1.982	0.312	4	0.793	3.512	-6.09	7.675	0.821	0.004	0.069	-0.131	0.14	0.948
IL1R1	iFA	CRP	5e-05	4	-1.353	1.121	-3.55	0.843	0.227	50.193	1.939	0.585	4	-1.729	1.315	-4.306	0.849	0.189	4	-0.869	5.155	-10.973	9.235	0.866	-0.01	0.101	-0.208	0.189	0.923
IL1R1	LS	CRP	5e-05	4	1.508	0.73	0.077	2.939	0.039	50.193	0.545	0.909	4	1.676	0.847	0.016	3.337	0.048	4	0.85	3.351	-5.717	7.417	0.8	0.013	0.065	-0.115	0.141	0.84
IL1R1	MD	CRP	5e-05	4	-0.25	1.109	-2.423	1.924	0.822	50.193	0.264	0.967	4	-0.421	1.283	-2.936	2.093	0.743	4	0.272	5.102	-9.727	10.271	0.958	-0.01	0.1	-0.207	0.186	0.917
IL1R1	RA	CRP	5e-05	4	1.161	0.543	0.097	2.225	0.032	50.193	4.236	0.237	4	1.33	0.585	0.183	2.476	0.023	4	5.168	2.091	1.071	9.266	0.013	-0.08	0.041	-0.161	0	0.05
IL1R1	UlColitis	CRP	5e-05	4	0.61	0.556	-0.479	1.699	0.273	50.193	1.195	0.754	4	0.71	0.647	-0.559	1.979	0.273	4	0.018	2.555	-4.99	5.027	0.994	0.012	0.05	-0.087	0.11	0.813
IL1R1	VaD	CRP	5e-05	4	-0.483	0.759	-1.971	1.005	0.525	50.193	1.802	0.614	4	-0.61	0.922	-2.418	1.197	0.508	4	-4.568	3.461	-11.351	2.215	0.187	0.08	0.066	-0.05	0.21	0.226
IL1R1	WMH	CRP	5e-05	4	-0.3	0.203	-0.698	0.097	0.138	50.193	2.381	0.497	4	-0.301	0.249	-0.79	0.188	0.228	4	-0.746	0.976	-2.659	1.166	0.444	0.009	0.019	-0.029	0.047	0.64
IL1R1	WMH_UKB	CRP	5e-05	4	-0.16	0.24	-0.632	0.311	0.505	50.193	0.968	0.809	4	-0.168	0.282	-0.72	0.384	0.55	4	-1.073	1.106	-3.241	1.094	0.332	0.018	0.022	-0.024	0.061	0.398
IL6R	Crohn	CRP	5e-05	9	0.401	0.201	0.008	0.794	0.046	287.687	12.255	0.14	9	0.5	0.189	0.129	0.871	0.008	9	0.803	0.301	0.214	1.393	0.008	-0.026	0.015	-0.056	0.004	0.093
IL6R	iFA	CRP	5e-05	20	-0.027	0.388	-0.787	0.733	0.945	151.772	34.906	0.014	20	0.053	0.363	-0.658	0.764	0.884	20	-0.318	0.69	-1.671	1.034	0.645	0.018	0.035	-0.05	0.086	0.606
IL6R	LS	CRP	5e-05	17	0.345	0.21	-0.066	0.756	0.1	169.99	17.69	0.342	17	0.331	0.234	-0.128	0.79	0.157	17	0.004	0.357	-0.695	0.703	0.991	0.021	0.018	-0.014	0.056	0.24
IL6R	MD	CRP	5e-05	20	0.384	0.35	-0.302	1.071	0.273	151.772	29.077	0.065	20	-0.057	0.368	-0.778	0.664	0.877	20	-0.473	0.578	-1.605	0.659	0.413	0.053	0.029	-0.004	0.109	0.07
IL6R	RA	CRP	5e-05	19	0.507	0.17	0.174	0.839	0.003	158.132	28.213	0.059	19	0.665	0.172	0.328	1.002	0	19	0.894	0.285	0.335	1.453	0.002	-0.025	0.015	-0.055	0.005	0.099
IL6R	UlColitis	CRP	5e-05	9	0.148	0.193	-0.231	0.527	0.444	287.687	11.561	0.172	9	0.084	0.183	-0.275	0.444	0.645	9	0.475	0.303	-0.12	1.07	0.118	-0.021	0.015	-0.051	0.009	0.175
IL6R	VaD	CRP	5e-05	9	-0.082	0.214	-0.501	0.337	0.7	287.687	9.282	0.319	9	-0.037	0.222	-0.473	0.398	0.866	9	-0.327	0.354	-1.021	0.367	0.356	0.015	0.017	-0.019	0.05	0.382
IL6R	WMH	CRP	5e-05	8	-0.04	0.06	-0.157	0.077	0.503	304.224	4.47	0.724	8	-0.061	0.067	-0.192	0.069	0.358	8	0.038	0.1	-0.158	0.234	0.707	-0.005	0.005	-0.015	0.005	0.333
IL6R	WMH_UKB	CRP	5e-05	20	-0.006	0.076	-0.156	0.144	0.938	151.772	29.327	0.061	20	-0.092	0.079	-0.247	0.064	0.248	20	-0.08	0.135	-0.345	0.185	0.556	0.005	0.007	-0.009	0.018	0.506
JAK1	Crohn	CRP	5e-05	9	0.449	0.214	0.029	0.869	0.036	166.996	6.064	0.64	9	0.525	0.233	0.068	0.983	0.024	9	0.664	0.369	-0.06	1.388	0.072	-0.011	0.015	-0.04	0.018	0.476
JAK1	iFA	CRP	5e-05	14	0.022	0.376	-0.715	0.758	0.954	127.159	10.378	0.663	14	-0.375	0.452	-1.262	0.511	0.406	14	-0.411	0.67	-1.723	0.902	0.54	0.022	0.028	-0.034	0.078	0.436
JAK1	LS	CRP	5e-05	9	-0.093	0.286	-0.654	0.468	0.745	182.249	8.934	0.348	9	-0.066	0.302	-0.657	0.525	0.828	9	-0.449	0.543	-1.514	0.615	0.408	0.02	0.025	-0.03	0.069	0.436
JAK1	MD	CRP	5e-05	14	0.358	0.372	-0.371	1.087	0.336	127.159	11.41	0.576	14	0.163	0.44	-0.7	1.026	0.712	14	-0.185	0.663	-1.484	1.114	0.78	0.028	0.028	-0.027	0.083	0.322
JAK1	RA	CRP	5e-05	13	-0.367	0.199	-0.756	0.023	0.065	134.019	9.058	0.698	13	-0.434	0.229	-0.882	0.014	0.058	13	-0.646	0.342	-1.316	0.024	0.059	0.014	0.014	-0.013	0.041	0.316
JAK1	UlColitis	CRP	5e-05	9	0.337	0.211	-0.076	0.751	0.11	166.996	6.949	0.542	9	0.286	0.231	-0.166	0.738	0.216	9	0.011	0.364	-0.702	0.724	0.977	0.016	0.015	-0.013	0.045	0.27
JAK1	VaD	CRP	5e-05	9	-0.084	0.254	-0.582	0.413	0.74	166.996	3.187	0.922	9	-0.006	0.27	-0.536	0.524	0.982	9	0.121	0.444	-0.748	0.991	0.784	-0.011	0.019	-0.048	0.026	0.572
JAK1	WMH	CRP	5e-05	8	0.026	0.073	-0.117	0.17	0.718	200.237	3.627	0.822	8	0.015	0.081	-0.143	0.173	0.851	8	-0.043	0.127	-0.292	0.206	0.736	0.004	0.005	-0.007	0.014	0.503
JAK1	WMH_UKB	CRP	5e-05	14	0.1	0.082	-0.06	0.26	0.221	127.159	13.27	0.427	14	-0.001	0.097	-0.191	0.189	0.99	14	-0.195	0.144	-0.477	0.087	0.175	0.015	0.006	0.003	0.027	0.013
JAK2	Crohn	CRP	5e-05	1	7.398	1.72	4.027	10.77	0	22.278	NA	NA	NA	NA	NA	NA	NA	NA	NA	NA	NA	NA	NA	NA	NA	NA	NA	NA	NA
JAK2	iFA	CRP	5e-05	1	-0.062	3.296	-6.523	6.399	0.985	22.278	NA	NA	NA	NA	NA	NA	NA	NA	NA	NA	NA	NA	NA	NA	NA	NA	NA	NA	NA
JAK2	LS	CRP	5e-05	1	-0.534	2.144	-4.736	3.668	0.803	22.278	NA	NA	NA	NA	NA	NA	NA	NA	NA	NA	NA	NA	NA	NA	NA	NA	NA	NA	NA
JAK2	MD	CRP	5e-05	1	-2.246	3.262	-8.64	4.148	0.491	22.278	NA	NA	NA	NA	NA	NA	NA	NA	NA	NA	NA	NA	NA	NA	NA	NA	NA	NA	NA
JAK2	RA	CRP	5e-05	1	2.407	1.39	-0.317	5.131	0.083	22.278	NA	NA	NA	NA	NA	NA	NA	NA	NA	NA	NA	NA	NA	NA	NA	NA	NA	NA	NA
JAK2	UlColitis	CRP	5e-05	1	5.161	1.686	1.856	8.466	0.002	22.278	NA	NA	NA	NA	NA	NA	NA	NA	NA	NA	NA	NA	NA	NA	NA	NA	NA	NA	NA
JAK2	VaD	CRP	5e-05	1	-4.661	2.034	-8.647	-0.675	0.022	22.278	NA	NA	NA	NA	NA	NA	NA	NA	NA	NA	NA	NA	NA	NA	NA	NA	NA	NA	NA
JAK2	WMH	CRP	5e-05	1	-0.11	0.593	-1.273	1.053	0.853	22.278	NA	NA	NA	NA	NA	NA	NA	NA	NA	NA	NA	NA	NA	NA	NA	NA	NA	NA	NA
JAK2	WMH_UKB	CRP	5e-05	1	0.488	0.709	-0.9	1.877	0.491	22.278	NA	NA	NA	NA	NA	NA	NA	NA	NA	NA	NA	NA	NA	NA	NA	NA	NA	NA	NA
JAK3	Crohn	CRP	5e-05	2	1.819	1.219	-0.571	4.209	0.136	22.472	1.183	0.277	NA	NA	NA	NA	NA	NA	NA	NA	NA	NA	NA	NA	NA	NA	NA	NA	NA
JAK3	iFA	CRP	5e-05	2	-6.117	2.382	-10.785	-1.45	0.01	22.472	0.013	0.91	NA	NA	NA	NA	NA	NA	NA	NA	NA	NA	NA	NA	NA	NA	NA	NA	NA
JAK3	LS	CRP	5e-05	2	-0.703	1.549	-3.738	2.333	0.65	22.472	3.626	0.057	NA	NA	NA	NA	NA	NA	NA	NA	NA	NA	NA	NA	NA	NA	NA	NA	NA
JAK3	MD	CRP	5e-05	2	-2.309	2.357	-6.928	2.311	0.327	22.472	0.052	0.82	NA	NA	NA	NA	NA	NA	NA	NA	NA	NA	NA	NA	NA	NA	NA	NA	NA
JAK3	RA	CRP	5e-05	2	0.581	1.031	-1.441	2.602	0.573	22.472	0.222	0.637	NA	NA	NA	NA	NA	NA	NA	NA	NA	NA	NA	NA	NA	NA	NA	NA	NA
JAK3	UlColitis	CRP	5e-05	2	-0.984	1.211	-3.357	1.39	0.417	22.472	4.725	0.03	NA	NA	NA	NA	NA	NA	NA	NA	NA	NA	NA	NA	NA	NA	NA	NA	NA
JAK3	VaD	CRP	5e-05	2	-0.55	1.39	-3.275	2.174	0.692	22.472	0.498	0.48	NA	NA	NA	NA	NA	NA	NA	NA	NA	NA	NA	NA	NA	NA	NA	NA	NA
JAK3	WMH	CRP	5e-05	2	0.544	0.447	-0.332	1.419	0.223	22.472	0.003	0.953	NA	NA	NA	NA	NA	NA	NA	NA	NA	NA	NA	NA	NA	NA	NA	NA	NA
JAK3	WMH_UKB	CRP	5e-05	2	0.315	0.511	-0.687	1.317	0.538	22.472	0.017	0.896	NA	NA	NA	NA	NA	NA	NA	NA	NA	NA	NA	NA	NA	NA	NA	NA	NA
MS4A1	Crohn	CRP	5e-05	1	-0.205	0.781	-1.735	1.326	0.793	110.25	NA	NA	NA	NA	NA	NA	NA	NA	NA	NA	NA	NA	NA	NA	NA	NA	NA	NA	NA
MS4A1	iFA	CRP	5e-05	1	-2.579	1.538	-5.593	0.436	0.094	110.25	NA	NA	NA	NA	NA	NA	NA	NA	NA	NA	NA	NA	NA	NA	NA	NA	NA	NA	NA
MS4A1	LS	CRP	5e-05	1	-0.552	1.019	-2.55	1.445	0.588	110.25	NA	NA	NA	NA	NA	NA	NA	NA	NA	NA	NA	NA	NA	NA	NA	NA	NA	NA	NA
MS4A1	MD	CRP	5e-05	1	-3.283	1.522	-6.266	-0.301	0.031	110.25	NA	NA	NA	NA	NA	NA	NA	NA	NA	NA	NA	NA	NA	NA	NA	NA	NA	NA	NA
MS4A1	RA	CRP	5e-05	1	-0.438	0.757	-1.922	1.046	0.563	110.25	NA	NA	NA	NA	NA	NA	NA	NA	NA	NA	NA	NA	NA	NA	NA	NA	NA	NA	NA
MS4A1	UlColitis	CRP	5e-05	1	-0.524	0.767	-2.026	0.979	0.494	110.25	NA	NA	NA	NA	NA	NA	NA	NA	NA	NA	NA	NA	NA	NA	NA	NA	NA	NA	NA
MS4A1	VaD	CRP	5e-05	1	1.89	0.962	0.005	3.776	0.049	110.25	NA	NA	NA	NA	NA	NA	NA	NA	NA	NA	NA	NA	NA	NA	NA	NA	NA	NA	NA
MS4A1	WMH	CRP	5e-05	1	-0.086	0.306	-0.686	0.515	0.78	110.25	NA	NA	NA	NA	NA	NA	NA	NA	NA	NA	NA	NA	NA	NA	NA	NA	NA	NA	NA
MS4A1	WMH_UKB	CRP	5e-05	1	0	0.33	-0.648	0.647	0.999	110.25	NA	NA	NA	NA	NA	NA	NA	NA	NA	NA	NA	NA	NA	NA	NA	NA	NA	NA	NA
NFKB1	Crohn	CRP	5e-05	1	4.512	1.339	1.888	7.135	0.001	36.574	NA	NA	NA	NA	NA	NA	NA	NA	NA	NA	NA	NA	NA	NA	NA	NA	NA	NA	NA
NFKB1	iFA	CRP	5e-05	1	0.437	2.587	-4.633	5.507	0.866	36.574	NA	NA	NA	NA	NA	NA	NA	NA	NA	NA	NA	NA	NA	NA	NA	NA	NA	NA	NA
NFKB1	LS	CRP	5e-05	1	-0.606	1.709	-3.955	2.743	0.723	36.574	NA	NA	NA	NA	NA	NA	NA	NA	NA	NA	NA	NA	NA	NA	NA	NA	NA	NA	NA
NFKB1	MD	CRP	5e-05	1	-1.122	2.56	-6.14	3.895	0.661	36.574	NA	NA	NA	NA	NA	NA	NA	NA	NA	NA	NA	NA	NA	NA	NA	NA	NA	NA	NA
NFKB1	RA	CRP	5e-05	1	-2.638	1.654	-5.879	0.603	0.111	36.574	NA	NA	NA	NA	NA	NA	NA	NA	NA	NA	NA	NA	NA	NA	NA	NA	NA	NA	NA
NFKB1	UlColitis	CRP	5e-05	1	-3.591	1.299	-6.137	-1.044	0.006	36.574	NA	NA	NA	NA	NA	NA	NA	NA	NA	NA	NA	NA	NA	NA	NA	NA	NA	NA	NA
NFKB1	VaD	CRP	5e-05	1	-0.724	1.614	-3.888	2.439	0.654	36.574	NA	NA	NA	NA	NA	NA	NA	NA	NA	NA	NA	NA	NA	NA	NA	NA	NA	NA	NA
NFKB1	WMH	CRP	5e-05	1	0.291	0.474	-0.639	1.221	0.539	36.574	NA	NA	NA	NA	NA	NA	NA	NA	NA	NA	NA	NA	NA	NA	NA	NA	NA	NA	NA
NFKB1	WMH_UKB	CRP	5e-05	1	0.143	0.556	-0.947	1.233	0.797	36.574	NA	NA	NA	NA	NA	NA	NA	NA	NA	NA	NA	NA	NA	NA	NA	NA	NA	NA	NA
NFKB2	Crohn	CRP	5e-05	1	2.007	1.493	-0.918	4.933	0.179	28.172	NA	NA	NA	NA	NA	NA	NA	NA	NA	NA	NA	NA	NA	NA	NA	NA	NA	NA	NA
NFKB2	iFA	CRP	5e-05	1	-1.779	2.981	-7.622	4.063	0.551	28.172	NA	NA	NA	NA	NA	NA	NA	NA	NA	NA	NA	NA	NA	NA	NA	NA	NA	NA	NA
NFKB2	LS	CRP	5e-05	1	-1.058	1.949	-4.878	2.763	0.587	28.172	NA	NA	NA	NA	NA	NA	NA	NA	NA	NA	NA	NA	NA	NA	NA	NA	NA	NA	NA
NFKB2	MD	CRP	5e-05	1	-2.938	2.95	-8.72	2.844	0.319	28.172	NA	NA	NA	NA	NA	NA	NA	NA	NA	NA	NA	NA	NA	NA	NA	NA	NA	NA	NA
NFKB2	RA	CRP	5e-05	1	-1.196	1.5	-4.136	1.744	0.425	28.172	NA	NA	NA	NA	NA	NA	NA	NA	NA	NA	NA	NA	NA	NA	NA	NA	NA	NA	NA
NFKB2	UlColitis	CRP	5e-05	1	0.239	1.478	-2.658	3.136	0.871	28.172	NA	NA	NA	NA	NA	NA	NA	NA	NA	NA	NA	NA	NA	NA	NA	NA	NA	NA	NA
NFKB2	VaD	CRP	5e-05	1	2.428	1.928	-1.35	6.205	0.208	28.172	NA	NA	NA	NA	NA	NA	NA	NA	NA	NA	NA	NA	NA	NA	NA	NA	NA	NA	NA
NFKB2	WMH	CRP	5e-05	1	-0.877	0.527	-1.909	0.156	0.096	28.172	NA	NA	NA	NA	NA	NA	NA	NA	NA	NA	NA	NA	NA	NA	NA	NA	NA	NA	NA
NFKB2	WMH_UKB	CRP	5e-05	1	-0.828	0.642	-2.086	0.429	0.197	28.172	NA	NA	NA	NA	NA	NA	NA	NA	NA	NA	NA	NA	NA	NA	NA	NA	NA	NA	NA
PLA2G1B	Crohn	CRP	5e-05	8	0.025	0.2	-0.366	0.416	0.9	261.552	8.809	0.267	8	0.044	0.235	-0.415	0.504	0.85	8	0.316	0.59	-0.841	1.473	0.592	-0.014	0.027	-0.067	0.038	0.597
PLA2G1B	iFA	CRP	5e-05	19	0.445	0.343	-0.226	1.117	0.194	134.106	21.884	0.237	19	0.548	0.461	-0.355	1.451	0.234	19	0.278	0.865	-1.418	1.973	0.748	0.008	0.036	-0.063	0.079	0.832
PLA2G1B	LS	CRP	5e-05	13	-0.688	0.312	-1.3	-0.077	0.027	179.086	23.444	0.024	13	-0.297	0.275	-0.835	0.242	0.28	13	0.278	0.862	-1.411	1.967	0.747	-0.047	0.039	-0.125	0.03	0.23
PLA2G1B	MD	CRP	5e-05	19	0.423	0.331	-0.225	1.071	0.201	134.106	20.814	0.289	19	0.623	0.447	-0.253	1.499	0.163	19	0.608	0.835	-1.028	2.244	0.466	-0.009	0.035	-0.077	0.06	0.808
PLA2G1B	RA	CRP	5e-05	19	0.126	0.167	-0.201	0.453	0.451	134.106	20.222	0.32	19	0.112	0.212	-0.304	0.528	0.596	19	-0.423	0.418	-1.241	0.396	0.311	0.026	0.019	-0.01	0.063	0.154
PLA2G1B	UlColitis	CRP	5e-05	8	-0.266	0.219	-0.696	0.163	0.224	261.552	10.894	0.143	8	-0.335	0.21	-0.747	0.076	0.11	8	-0.509	0.654	-1.791	0.773	0.436	0.012	0.03	-0.047	0.07	0.691
PLA2G1B	VaD	CRP	5e-05	8	0.008	0.214	-0.411	0.428	0.969	261.552	5.689	0.577	8	0.146	0.276	-0.394	0.686	0.596	8	0.03	0.588	-1.123	1.182	0.96	-0.001	0.027	-0.053	0.051	0.969
PLA2G1B	WMH	CRP	5e-05	8	0.124	0.127	-0.125	0.372	0.33	261.056	25.529	0.001	8	0.171	0.116	-0.057	0.399	0.141	8	-0.406	0.306	-1.006	0.194	0.185	0.026	0.014	-0.002	0.053	0.064
PLA2G1B	WMH_UKB	CRP	5e-05	19	0.175	0.083	0.012	0.338	0.036	134.106	27.988	0.062	19	0.317	0.105	0.111	0.523	0.003	19	0.138	0.21	-0.274	0.55	0.511	0.002	0.009	-0.016	0.019	0.849
PPIA	Crohn	CRP	5e-05	1	-3.549	1.386	-6.265	-0.833	0.01	35.23	NA	NA	NA	NA	NA	NA	NA	NA	NA	NA	NA	NA	NA	NA	NA	NA	NA	NA	NA
PPIA	iFA	CRP	5e-05	2	0.706	2.006	-3.226	4.638	0.725	29.358	5.595	0.018	NA	NA	NA	NA	NA	NA	NA	NA	NA	NA	NA	NA	NA	NA	NA	NA	NA
PPIA	LS	CRP	5e-05	2	-0.643	1.38	-3.348	2.062	0.641	29.358	0.229	0.632	NA	NA	NA	NA	NA	NA	NA	NA	NA	NA	NA	NA	NA	NA	NA	NA	NA
PPIA	MD	CRP	5e-05	2	-0.35	1.986	-4.242	3.543	0.86	29.358	0.752	0.386	NA	NA	NA	NA	NA	NA	NA	NA	NA	NA	NA	NA	NA	NA	NA	NA	NA
PPIA	RA	CRP	5e-05	2	1.02	1.114	-1.164	3.204	0.36	29.358	1.17	0.279	NA	NA	NA	NA	NA	NA	NA	NA	NA	NA	NA	NA	NA	NA	NA	NA	NA
PPIA	UlColitis	CRP	5e-05	1	-0.761	1.326	-3.36	1.838	0.566	35.23	NA	NA	NA	NA	NA	NA	NA	NA	NA	NA	NA	NA	NA	NA	NA	NA	NA	NA	NA
PPIA	VaD	CRP	5e-05	2	0.733	1.358	-1.929	3.395	0.589	29.358	0.005	0.945	NA	NA	NA	NA	NA	NA	NA	NA	NA	NA	NA	NA	NA	NA	NA	NA	NA
PPIA	WMH	CRP	5e-05	2	0.382	0.374	-0.35	1.114	0.307	29.358	0.057	0.811	NA	NA	NA	NA	NA	NA	NA	NA	NA	NA	NA	NA	NA	NA	NA	NA	NA
PPIA	WMH_UKB	CRP	5e-05	2	0.034	0.431	-0.811	0.879	0.937	29.358	0.437	0.508	NA	NA	NA	NA	NA	NA	NA	NA	NA	NA	NA	NA	NA	NA	NA	NA	NA
PPIF	Crohn	CRP	5e-05	18	-0.504	0.857	-2.185	1.176	0.556	26.303	90.793	0	18	-0.65	0.613	-1.851	0.552	0.289	18	1.88	2.805	-3.618	7.377	0.503	-0.03	0.034	-0.096	0.036	0.372
PPIF	iFA	CRP	5e-05	23	0.392	0.936	-1.444	2.227	0.676	24.973	46.413	0.002	23	1.241	1.062	-0.841	3.323	0.243	23	-0.077	2.973	-5.903	5.749	0.979	0.006	0.036	-0.065	0.078	0.868
PPIF	LS	CRP	5e-05	18	1.03	0.582	-0.111	2.171	0.077	26.586	25.661	0.081	18	0.73	0.725	-0.691	2.15	0.314	18	-0.577	1.981	-4.459	3.306	0.771	0.02	0.024	-0.026	0.067	0.396
PPIF	MD	CRP	5e-05	23	-0.294	0.838	-1.936	1.349	0.726	24.973	37.97	0.018	23	-1.042	0.972	-2.947	0.863	0.284	23	-0.939	2.658	-6.149	4.272	0.724	0.008	0.033	-0.056	0.072	0.798
PPIF	RA	CRP	5e-05	23	0.009	0.392	-0.759	0.778	0.982	24.973	34.718	0.041	23	-0.447	0.482	-1.391	0.497	0.353	23	-0.357	1.397	-3.096	2.382	0.798	0.005	0.017	-0.028	0.038	0.785
PPIF	UlColitis	CRP	5e-05	18	-0.607	0.561	-1.706	0.492	0.279	26.303	39.921	0.001	18	0.383	0.593	-0.78	1.545	0.519	18	0.806	1.825	-2.772	4.383	0.659	-0.018	0.022	-0.061	0.025	0.416
PPIF	VaD	CRP	5e-05	22	0.448	0.423	-0.382	1.277	0.29	25.118	15.267	0.809	22	0.639	0.59	-0.517	1.796	0.279	22	0.744	1.396	-1.991	3.48	0.594	-0.004	0.017	-0.037	0.029	0.824
PPIF	WMH	CRP	5e-05	18	-0.269	0.204	-0.669	0.13	0.186	26.586	40.612	0.001	18	-0.324	0.218	-0.751	0.103	0.137	18	0.079	0.684	-1.261	1.419	0.908	-0.004	0.008	-0.02	0.012	0.593
PPIF	WMH_UKB	CRP	5e-05	23	0.034	0.189	-0.336	0.404	0.857	24.973	40.813	0.009	23	-0.045	0.216	-0.468	0.378	0.834	23	-0.633	0.579	-1.768	0.503	0.275	0.009	0.007	-0.005	0.023	0.224
PPP3R2	Crohn	CRP	5e-05	1	0.384	1.121	-1.814	2.581	0.732	53.778	NA	NA	NA	NA	NA	NA	NA	NA	NA	NA	NA	NA	NA	NA	NA	NA	NA	NA	NA
PPP3R2	iFA	CRP	5e-05	1	-0.409	2.169	-4.661	3.842	0.85	53.778	NA	NA	NA	NA	NA	NA	NA	NA	NA	NA	NA	NA	NA	NA	NA	NA	NA	NA	NA
PPP3R2	LS	CRP	5e-05	1	2.232	1.455	-0.619	5.083	0.125	53.778	NA	NA	NA	NA	NA	NA	NA	NA	NA	NA	NA	NA	NA	NA	NA	NA	NA	NA	NA
PPP3R2	MD	CRP	5e-05	1	-0.202	2.147	-4.41	4.005	0.925	53.778	NA	NA	NA	NA	NA	NA	NA	NA	NA	NA	NA	NA	NA	NA	NA	NA	NA	NA	NA
PPP3R2	RA	CRP	5e-05	1	0	1.01	-1.98	1.98	1	53.778	NA	NA	NA	NA	NA	NA	NA	NA	NA	NA	NA	NA	NA	NA	NA	NA	NA	NA	NA
PPP3R2	UlColitis	CRP	5e-05	1	1.894	1.106	-0.274	4.062	0.087	53.778	NA	NA	NA	NA	NA	NA	NA	NA	NA	NA	NA	NA	NA	NA	NA	NA	NA	NA	NA
PPP3R2	VaD	CRP	5e-05	1	0.732	1.51	-2.227	3.692	0.628	53.778	NA	NA	NA	NA	NA	NA	NA	NA	NA	NA	NA	NA	NA	NA	NA	NA	NA	NA	NA
PPP3R2	WMH	CRP	5e-05	1	0.045	0.403	-0.745	0.836	0.91	53.778	NA	NA	NA	NA	NA	NA	NA	NA	NA	NA	NA	NA	NA	NA	NA	NA	NA	NA	NA
PPP3R2	WMH_UKB	CRP	5e-05	1	0.174	0.465	-0.738	1.086	0.708	53.778	NA	NA	NA	NA	NA	NA	NA	NA	NA	NA	NA	NA	NA	NA	NA	NA	NA	NA	NA
PTGS1	Crohn	CRP	5e-05	1	0.793	1.924	-2.977	4.564	0.68	17.488	NA	NA	NA	NA	NA	NA	NA	NA	NA	NA	NA	NA	NA	NA	NA	NA	NA	NA	NA
PTGS1	iFA	CRP	5e-05	1	-2.26	3.767	-9.643	5.123	0.548	17.488	NA	NA	NA	NA	NA	NA	NA	NA	NA	NA	NA	NA	NA	NA	NA	NA	NA	NA	NA
PTGS1	LS	CRP	5e-05	1	-1.489	2.5	-6.389	3.411	0.551	17.488	NA	NA	NA	NA	NA	NA	NA	NA	NA	NA	NA	NA	NA	NA	NA	NA	NA	NA	NA
PTGS1	MD	CRP	5e-05	1	-2.543	3.727	-9.848	4.762	0.495	17.488	NA	NA	NA	NA	NA	NA	NA	NA	NA	NA	NA	NA	NA	NA	NA	NA	NA	NA	NA
PTGS1	RA	CRP	5e-05	1	1.543	1.75	-1.886	4.973	0.378	17.488	NA	NA	NA	NA	NA	NA	NA	NA	NA	NA	NA	NA	NA	NA	NA	NA	NA	NA	NA
PTGS1	UlColitis	CRP	5e-05	1	-1.37	1.891	-5.076	2.337	0.469	17.488	NA	NA	NA	NA	NA	NA	NA	NA	NA	NA	NA	NA	NA	NA	NA	NA	NA	NA	NA
PTGS1	VaD	CRP	5e-05	1	2.457	2.239	-1.932	6.845	0.273	17.488	NA	NA	NA	NA	NA	NA	NA	NA	NA	NA	NA	NA	NA	NA	NA	NA	NA	NA	NA
PTGS1	WMH	CRP	5e-05	1	1.315	0.679	-0.017	2.647	0.053	17.488	NA	NA	NA	NA	NA	NA	NA	NA	NA	NA	NA	NA	NA	NA	NA	NA	NA	NA	NA
PTGS1	WMH_UKB	CRP	5e-05	1	0.564	0.81	-1.022	2.151	0.486	17.488	NA	NA	NA	NA	NA	NA	NA	NA	NA	NA	NA	NA	NA	NA	NA	NA	NA	NA	NA
PTGS2	Crohn	CRP	5e-05	1	2.398	1.766	-1.062	5.859	0.174	19.482	NA	NA	NA	NA	NA	NA	NA	NA	NA	NA	NA	NA	NA	NA	NA	NA	NA	NA	NA
PTGS2	iFA	CRP	5e-05	1	-2.147	3.535	-9.076	4.782	0.544	19.482	NA	NA	NA	NA	NA	NA	NA	NA	NA	NA	NA	NA	NA	NA	NA	NA	NA	NA	NA
PTGS2	LS	CRP	5e-05	1	-3.023	2.289	-7.51	1.463	0.187	19.482	NA	NA	NA	NA	NA	NA	NA	NA	NA	NA	NA	NA	NA	NA	NA	NA	NA	NA	NA
PTGS2	MD	CRP	5e-05	1	2.673	3.499	-4.184	9.53	0.445	19.482	NA	NA	NA	NA	NA	NA	NA	NA	NA	NA	NA	NA	NA	NA	NA	NA	NA	NA	NA
PTGS2	RA	CRP	5e-05	1	-2.375	1.422	-5.162	0.412	0.095	19.482	NA	NA	NA	NA	NA	NA	NA	NA	NA	NA	NA	NA	NA	NA	NA	NA	NA	NA	NA
PTGS2	UlColitis	CRP	5e-05	1	0.391	1.742	-3.024	3.805	0.823	19.482	NA	NA	NA	NA	NA	NA	NA	NA	NA	NA	NA	NA	NA	NA	NA	NA	NA	NA	NA
PTGS2	VaD	CRP	5e-05	1	5.391	1.992	1.486	9.295	0.007	19.482	NA	NA	NA	NA	NA	NA	NA	NA	NA	NA	NA	NA	NA	NA	NA	NA	NA	NA	NA
PTGS2	WMH	CRP	5e-05	1	0.734	0.625	-0.49	1.959	0.24	19.482	NA	NA	NA	NA	NA	NA	NA	NA	NA	NA	NA	NA	NA	NA	NA	NA	NA	NA	NA
PTGS2	WMH_UKB	CRP	5e-05	1	0.898	0.758	-0.588	2.384	0.236	19.482	NA	NA	NA	NA	NA	NA	NA	NA	NA	NA	NA	NA	NA	NA	NA	NA	NA	NA	NA
TLR9	Crohn	CRP	5e-05	1	-1.4	1.692	-4.717	1.917	0.408	23.182	NA	NA	NA	NA	NA	NA	NA	NA	NA	NA	NA	NA	NA	NA	NA	NA	NA	NA	NA
TLR9	iFA	CRP	5e-05	2	0.124	2.261	-4.308	4.556	0.956	20.825	0.19	0.663	NA	NA	NA	NA	NA	NA	NA	NA	NA	NA	NA	NA	NA	NA	NA	NA	NA
TLR9	LS	CRP	5e-05	2	1.356	1.981	-2.526	5.238	0.494	20.825	3.046	0.081	NA	NA	NA	NA	NA	NA	NA	NA	NA	NA	NA	NA	NA	NA	NA	NA	NA
TLR9	MD	CRP	5e-05	2	-2.49	2.237	-6.874	1.895	0.266	20.825	1.587	0.208	NA	NA	NA	NA	NA	NA	NA	NA	NA	NA	NA	NA	NA	NA	NA	NA	NA
TLR9	RA	CRP	5e-05	2	0.06	1.644	-3.163	3.283	0.971	20.825	0.869	0.351	NA	NA	NA	NA	NA	NA	NA	NA	NA	NA	NA	NA	NA	NA	NA	NA	NA
TLR9	UlColitis	CRP	5e-05	1	0.523	1.662	-2.733	3.78	0.753	23.182	NA	NA	NA	NA	NA	NA	NA	NA	NA	NA	NA	NA	NA	NA	NA	NA	NA	NA	NA
TLR9	VaD	CRP	5e-05	1	2.538	1.792	-0.974	6.051	0.157	23.182	NA	NA	NA	NA	NA	NA	NA	NA	NA	NA	NA	NA	NA	NA	NA	NA	NA	NA	NA
TLR9	WMH_UKB	CRP	5e-05	2	0.099	0.485	-0.852	1.049	0.838	20.825	0.079	0.779	NA	NA	NA	NA	NA	NA	NA	NA	NA	NA	NA	NA	NA	NA	NA	NA	NA
TYMS	Crohn	CRP	5e-05	1	0.32	1.649	-2.913	3.553	0.846	23.523	NA	NA	NA	NA	NA	NA	NA	NA	NA	NA	NA	NA	NA	NA	NA	NA	NA	NA	NA
TYMS	iFA	CRP	5e-05	1	5.866	3.282	-0.567	12.299	0.074	23.523	NA	NA	NA	NA	NA	NA	NA	NA	NA	NA	NA	NA	NA	NA	NA	NA	NA	NA	NA
TYMS	LS	CRP	5e-05	1	-0.041	2.175	-4.305	4.222	0.985	23.523	NA	NA	NA	NA	NA	NA	NA	NA	NA	NA	NA	NA	NA	NA	NA	NA	NA	NA	NA
TYMS	MD	CRP	5e-05	1	5.328	3.249	-1.039	11.695	0.101	23.523	NA	NA	NA	NA	NA	NA	NA	NA	NA	NA	NA	NA	NA	NA	NA	NA	NA	NA	NA
TYMS	RA	CRP	5e-05	1	-0.918	1.639	-4.13	2.295	0.576	23.523	NA	NA	NA	NA	NA	NA	NA	NA	NA	NA	NA	NA	NA	NA	NA	NA	NA	NA	NA
TYMS	UlColitis	CRP	5e-05	1	0.052	1.629	-3.141	3.244	0.975	23.523	NA	NA	NA	NA	NA	NA	NA	NA	NA	NA	NA	NA	NA	NA	NA	NA	NA	NA	NA
TYMS	VaD	CRP	5e-05	1	0.124	2	-3.796	4.044	0.951	23.523	NA	NA	NA	NA	NA	NA	NA	NA	NA	NA	NA	NA	NA	NA	NA	NA	NA	NA	NA
TYMS	WMH	CRP	5e-05	1	-0.557	0.661	-1.853	0.74	0.4	23.523	NA	NA	NA	NA	NA	NA	NA	NA	NA	NA	NA	NA	NA	NA	NA	NA	NA	NA	NA
TYMS	WMH_UKB	CRP	5e-05	1	0.441	0.705	-0.94	1.823	0.531	23.523	NA	NA	NA	NA	NA	NA	NA	NA	NA	NA	NA	NA	NA	NA	NA	NA	NA	NA	NA
ACE	CAD	DBP	5e-05	3	0.047	0.033	-0.016	0.111	0.145	50.835	4.282	0.118	3	0.072	0.037	-0.001	0.145	0.055	3	0.222	0.14	-0.052	0.496	0.112	-0.031	0.024	-0.078	0.016	0.191
ACE	iFA	DBP	5e-05	3	-0.185	0.145	-0.47	0.1	0.204	50.835	2.935	0.231	3	-0.218	0.169	-0.55	0.113	0.197	3	0.564	0.493	-0.403	1.531	0.253	-0.134	0.084	-0.299	0.031	0.112
ACE	Heart_Fail	DBP	5e-05	3	-0.008	0.048	-0.103	0.087	0.863	50.835	3.487	0.175	3	-0.002	0.052	-0.105	0.101	0.971	3	0.203	0.282	-0.35	0.756	0.472	-0.037	0.047	-0.129	0.056	0.439
ACE	LS	DBP	5e-05	3	0.064	0.098	-0.128	0.256	0.514	50.835	2.041	0.36	3	0.117	0.109	-0.096	0.331	0.281	3	0.45	0.343	-0.223	1.122	0.19	-0.068	0.058	-0.181	0.045	0.241
ACE	MD	DBP	5e-05	3	-0.204	0.144	-0.486	0.078	0.156	50.835	4.225	0.121	3	-0.136	0.169	-0.467	0.195	0.421	3	0.742	0.488	-0.216	1.699	0.129	-0.169	0.083	-0.333	-0.006	0.043
ACE	Stroke	DBP	5e-05	3	0.09	0.038	0.014	0.165	0.02	50.835	1.375	0.503	3	0.103	0.043	0.019	0.186	0.017	3	0.236	0.143	-0.044	0.516	0.099	-0.026	0.024	-0.073	0.022	0.288
ACE	VaD	DBP	5e-05	3	-0.224	0.088	-0.396	-0.051	0.011	50.835	1.003	0.606	3	-0.215	0.1	-0.411	-0.019	0.032	3	0.062	0.298	-0.523	0.646	0.836	-0.05	0.05	-0.149	0.048	0.317
ACE	WMH	DBP	5e-05	2	-0.008	0.029	-0.065	0.049	0.788	63.363	2.663	0.103	NA	NA	NA	NA	NA	NA	NA	NA	NA	NA	NA	NA	NA	NA	NA	NA	NA
ACE	WMH_UKB	DBP	5e-05	3	0.016	0.031	-0.045	0.078	0.6	50.835	5.622	0.06	3	-0.005	0.036	-0.076	0.065	0.88	3	0.125	0.224	-0.314	0.565	0.576	-0.019	0.038	-0.095	0.056	0.611
ADRA1A	CAD	DBP	5e-05	6	0.093	0.041	0.013	0.173	0.022	29.306	9.013	0.109	6	0.098	0.043	0.013	0.182	0.023	6	0.209	0.098	0.016	0.401	0.033	-0.018	0.014	-0.045	0.009	0.201
ADRA1A	iFA	DBP	5e-05	6	0.262	0.136	-0.004	0.528	0.053	29.306	2.799	0.731	6	0.192	0.172	-0.144	0.529	0.263	6	-0.044	0.342	-0.714	0.625	0.897	0.048	0.049	-0.048	0.144	0.329
ADRA1A	Heart_Fail	DBP	5e-05	6	-0.083	0.084	-0.248	0.081	0.319	29.306	12.175	0.032	6	-0.012	0.08	-0.169	0.144	0.876	6	-0.294	0.22	-0.725	0.136	0.18	0.031	0.029	-0.027	0.088	0.3
ADRA1A	LS	DBP	5e-05	6	-0.006	0.137	-0.275	0.263	0.964	29.306	11.662	0.04	6	0.005	0.119	-0.228	0.238	0.967	6	0.285	0.356	-0.414	0.983	0.425	-0.045	0.051	-0.146	0.055	0.375
ADRA1A	MD	DBP	5e-05	6	0.137	0.134	-0.126	0.4	0.307	29.306	4.969	0.42	6	0.178	0.178	-0.171	0.527	0.318	6	-0.118	0.35	-0.805	0.568	0.736	0.04	0.05	-0.059	0.139	0.427
ADRA1A	Stroke	DBP	5e-05	6	0.016	0.049	-0.08	0.112	0.749	29.306	8.531	0.129	6	0.013	0.052	-0.089	0.115	0.799	6	0.066	0.141	-0.21	0.342	0.638	-0.008	0.019	-0.046	0.03	0.697
ADRA1A	VaD	DBP	5e-05	6	0.007	0.09	-0.17	0.183	0.941	29.306	4.027	0.546	6	0.044	0.115	-0.182	0.27	0.703	6	-0.254	0.246	-0.736	0.229	0.303	0.038	0.034	-0.028	0.105	0.256
ADRA1A	WMH	DBP	5e-05	5	0.039	0.028	-0.015	0.094	0.157	30.646	2.63	0.622	5	0.064	0.036	-0.008	0.135	0.081	5	0.064	0.075	-0.083	0.21	0.394	-0.003	0.01	-0.023	0.016	0.728
ADRA1A	WMH_UKB	DBP	5e-05	6	0.06	0.03	0.001	0.119	0.047	29.306	5.332	0.377	6	0.037	0.041	-0.042	0.117	0.357	6	0.166	0.073	0.022	0.31	0.024	-0.017	0.011	-0.037	0.004	0.115
ADRA1D	CAD	DBP	5e-05	4	0.005	0.034	-0.061	0.072	0.873	35.331	1.909	0.592	4	-0.022	0.042	-0.104	0.061	0.606	4	0.102	0.132	-0.156	0.36	0.44	-0.013	0.017	-0.046	0.02	0.45
ADRA1D	iFA	DBP	5e-05	4	0.094	0.151	-0.202	0.391	0.532	35.331	1.786	0.618	4	0.139	0.183	-0.22	0.499	0.448	4	0.728	0.59	-0.428	1.884	0.217	-0.084	0.075	-0.232	0.064	0.267
ADRA1D	Heart_Fail	DBP	5e-05	4	0.095	0.052	-0.007	0.196	0.068	35.331	1.184	0.757	4	0.078	0.062	-0.043	0.199	0.208	4	0.087	0.197	-0.299	0.473	0.659	0.001	0.024	-0.047	0.049	0.967
ADRA1D	LS	DBP	5e-05	4	-0.021	0.102	-0.221	0.179	0.834	35.331	0.635	0.888	4	-0.011	0.121	-0.248	0.227	0.93	4	-0.246	0.392	-1.014	0.522	0.53	0.03	0.05	-0.068	0.127	0.553
ADRA1D	MD	DBP	5e-05	4	-0.056	0.15	-0.349	0.237	0.708	35.331	2.331	0.507	4	0.042	0.182	-0.315	0.399	0.816	4	0.757	0.584	-0.387	1.901	0.195	-0.108	0.075	-0.254	0.039	0.149
ADRA1D	Stroke	DBP	5e-05	4	0.055	0.041	-0.025	0.134	0.179	35.331	0.083	0.994	4	0.053	0.047	-0.039	0.146	0.259	4	0.012	0.155	-0.292	0.315	0.94	0.006	0.019	-0.032	0.043	0.774
ADRA1D	VaD	DBP	5e-05	4	-0.041	0.094	-0.226	0.144	0.662	35.331	0.785	0.853	4	-0.08	0.114	-0.303	0.143	0.484	4	0.208	0.363	-0.503	0.919	0.567	-0.033	0.046	-0.124	0.058	0.477
ADRA1D	WMH	DBP	5e-05	4	0.045	0.028	-0.01	0.101	0.111	35.331	2.118	0.548	4	0.039	0.036	-0.031	0.109	0.276	4	-0.077	0.106	-0.286	0.131	0.466	0.016	0.014	-0.01	0.043	0.232
ADRA1D	WMH_UKB	DBP	5e-05	4	0.04	0.032	-0.023	0.104	0.215	35.331	2.649	0.449	4	0.057	0.042	-0.025	0.138	0.171	4	-0.045	0.132	-0.303	0.213	0.733	0.011	0.017	-0.022	0.044	0.504
ADRA2A	CAD	DBP	5e-05	2	0.041	0.056	-0.069	0.15	0.464	24.389	0.463	0.496	NA	NA	NA	NA	NA	NA	NA	NA	NA	NA	NA	NA	NA	NA	NA	NA	NA
ADRA2A	iFA	DBP	5e-05	2	-0.297	0.251	-0.789	0.196	0.238	24.389	0	0.982	NA	NA	NA	NA	NA	NA	NA	NA	NA	NA	NA	NA	NA	NA	NA	NA	NA
ADRA2A	Heart_Fail	DBP	5e-05	2	0.054	0.084	-0.11	0.219	0.516	24.389	0.621	0.431	NA	NA	NA	NA	NA	NA	NA	NA	NA	NA	NA	NA	NA	NA	NA	NA	NA
ADRA2A	LS	DBP	5e-05	2	0.031	0.174	-0.31	0.372	0.857	24.389	0.052	0.82	NA	NA	NA	NA	NA	NA	NA	NA	NA	NA	NA	NA	NA	NA	NA	NA	NA
ADRA2A	MD	DBP	5e-05	2	-0.22	0.249	-0.707	0.267	0.376	24.389	0.191	0.662	NA	NA	NA	NA	NA	NA	NA	NA	NA	NA	NA	NA	NA	NA	NA	NA	NA
ADRA2A	Stroke	DBP	5e-05	2	0.11	0.068	-0.024	0.243	0.107	24.389	0.003	0.959	NA	NA	NA	NA	NA	NA	NA	NA	NA	NA	NA	NA	NA	NA	NA	NA	NA
ADRA2A	VaD	DBP	5e-05	2	0.26	0.165	-0.064	0.585	0.116	24.389	1.541	0.214	NA	NA	NA	NA	NA	NA	NA	NA	NA	NA	NA	NA	NA	NA	NA	NA	NA
ADRA2A	WMH	DBP	5e-05	1	-0.011	0.065	-0.138	0.117	0.869	24.431	NA	NA	NA	NA	NA	NA	NA	NA	NA	NA	NA	NA	NA	NA	NA	NA	NA	NA	NA
ADRA2A	WMH_UKB	DBP	5e-05	2	-0.049	0.054	-0.155	0.057	0.362	24.389	0.12	0.729	NA	NA	NA	NA	NA	NA	NA	NA	NA	NA	NA	NA	NA	NA	NA	NA	NA
ADRB1	CAD	DBP	5e-05	10	0.071	0.017	0.037	0.105	0	55.855	9.716	0.374	10	0.071	0.022	0.029	0.113	0.001	10	0.094	0.05	-0.004	0.193	0.061	-0.006	0.013	-0.032	0.019	0.618
ADRB1	iFA	DBP	5e-05	10	0.02	0.075	-0.128	0.167	0.794	55.855	7.602	0.575	10	0.001	0.097	-0.188	0.191	0.988	10	-0.159	0.21	-0.571	0.253	0.45	0.049	0.054	-0.057	0.155	0.363
ADRB1	Heart_Fail	DBP	5e-05	10	0.029	0.03	-0.03	0.089	0.336	55.855	11.331	0.254	10	0.046	0.034	-0.02	0.113	0.172	10	0.158	0.08	0.001	0.316	0.049	-0.036	0.021	-0.077	0.005	0.087
ADRB1	LS	DBP	5e-05	10	0.076	0.057	-0.035	0.188	0.179	55.855	10.524	0.31	10	0.089	0.067	-0.042	0.221	0.182	10	0.081	0.167	-0.246	0.408	0.626	-0.001	0.043	-0.085	0.082	0.975
ADRB1	MD	DBP	5e-05	10	0.212	0.075	0.066	0.359	0.004	55.855	8.238	0.51	10	0.191	0.096	0.003	0.38	0.047	10	-0.014	0.208	-0.422	0.394	0.946	0.062	0.053	-0.042	0.167	0.244
ADRB1	Stroke	DBP	5e-05	8	0.013	0.021	-0.027	0.054	0.524	64.6	3.351	0.851	8	0.011	0.025	-0.037	0.059	0.656	8	0.012	0.056	-0.099	0.123	0.833	0	0.014	-0.028	0.028	0.98
ADRB1	VaD	DBP	5e-05	7	0.145	0.053	0.042	0.249	0.006	71.293	6.754	0.344	7	0.123	0.061	0.002	0.243	0.046	7	-0.029	0.137	-0.297	0.24	0.834	0.047	0.034	-0.02	0.113	0.173
ADRB1	WMH	DBP	5e-05	6	0.042	0.016	0.011	0.072	0.007	79.38	1.732	0.885	6	0.031	0.018	-0.003	0.066	0.078	6	0.024	0.043	-0.061	0.109	0.579	0.005	0.011	-0.017	0.026	0.659
ADRB1	WMH_UKB	DBP	5e-05	10	0.035	0.021	-0.006	0.076	0.094	55.855	14.997	0.091	10	0.036	0.021	-0.005	0.078	0.087	10	0.093	0.058	-0.02	0.207	0.107	-0.016	0.015	-0.045	0.013	0.281
AGTR1	CAD	DBP	5e-05	2	0.136	0.068	0.003	0.268	0.044	17.531	0.437	0.509	NA	NA	NA	NA	NA	NA	NA	NA	NA	NA	NA	NA	NA	NA	NA	NA	NA
AGTR1	iFA	DBP	5e-05	2	0.264	0.307	-0.338	0.865	0.39	17.531	0.021	0.885	NA	NA	NA	NA	NA	NA	NA	NA	NA	NA	NA	NA	NA	NA	NA	NA	NA
AGTR1	Heart_Fail	DBP	5e-05	2	-0.018	0.102	-0.218	0.181	0.856	17.531	0.678	0.41	NA	NA	NA	NA	NA	NA	NA	NA	NA	NA	NA	NA	NA	NA	NA	NA	NA
AGTR1	LS	DBP	5e-05	2	0.353	0.212	-0.061	0.768	0.095	17.531	0.913	0.339	NA	NA	NA	NA	NA	NA	NA	NA	NA	NA	NA	NA	NA	NA	NA	NA	NA
AGTR1	MD	DBP	5e-05	2	0.472	0.303	-0.123	1.067	0.12	17.531	0.001	0.975	NA	NA	NA	NA	NA	NA	NA	NA	NA	NA	NA	NA	NA	NA	NA	NA	NA
AGTR1	Stroke	DBP	5e-05	2	-0.069	0.079	-0.223	0.086	0.383	17.531	4.913	0.027	NA	NA	NA	NA	NA	NA	NA	NA	NA	NA	NA	NA	NA	NA	NA	NA	NA
AGTR1	VaD	DBP	5e-05	2	-0.138	0.193	-0.515	0.24	0.475	17.531	0.248	0.619	NA	NA	NA	NA	NA	NA	NA	NA	NA	NA	NA	NA	NA	NA	NA	NA	NA
AGTR1	WMH	DBP	5e-05	2	0.014	0.052	-0.088	0.116	0.784	17.531	0.069	0.794	NA	NA	NA	NA	NA	NA	NA	NA	NA	NA	NA	NA	NA	NA	NA	NA	NA
AGTR1	WMH_UKB	DBP	5e-05	2	0.051	0.066	-0.078	0.18	0.441	17.531	0.056	0.813	NA	NA	NA	NA	NA	NA	NA	NA	NA	NA	NA	NA	NA	NA	NA	NA	NA
CACNA1C	CAD	DBP	5e-05	5	0.011	0.043	-0.074	0.095	0.803	31.949	7.5	0.112	5	0.043	0.042	-0.039	0.126	0.305	5	-0.164	0.278	-0.709	0.381	0.556	0.024	0.037	-0.049	0.096	0.524
CACNA1C	iFA	DBP	5e-05	5	-0.336	0.143	-0.617	-0.055	0.019	31.949	2.872	0.579	5	-0.256	0.18	-0.608	0.096	0.154	5	-1.37	0.848	-3.033	0.293	0.106	0.14	0.113	-0.082	0.362	0.216
CACNA1C	Heart_Fail	DBP	5e-05	5	0.029	0.046	-0.062	0.119	0.532	31.949	2.67	0.614	5	0.018	0.055	-0.09	0.126	0.746	5	0.342	0.409	-0.46	1.143	0.404	-0.041	0.053	-0.145	0.063	0.442
CACNA1C	LS	DBP	5e-05	5	0.147	0.202	-0.249	0.544	0.466	31.949	18.612	0.001	5	-0.037	0.14	-0.312	0.237	0.79	5	2.059	0.734	0.621	3.498	0.005	-0.26	0.098	-0.453	-0.067	0.008
CACNA1C	MD	DBP	5e-05	5	-0.253	0.197	-0.639	0.132	0.198	31.949	7.688	0.104	5	-0.358	0.189	-0.729	0.013	0.059	5	-1.184	1.229	-3.593	1.224	0.335	0.126	0.164	-0.195	0.448	0.442
CACNA1C	Stroke	DBP	5e-05	5	0.046	0.05	-0.051	0.143	0.349	31.949	7.465	0.113	5	0.012	0.05	-0.087	0.111	0.813	5	0.423	0.292	-0.149	0.994	0.147	-0.05	0.039	-0.126	0.025	0.192
CACNA1C	VaD	DBP	5e-05	5	0.092	0.12	-0.144	0.328	0.445	31.949	7.38	0.117	5	0.041	0.127	-0.207	0.289	0.744	5	1.214	0.806	-0.366	2.794	0.132	-0.147	0.105	-0.353	0.058	0.16
CACNA1C	WMH	DBP	5e-05	5	0.012	0.026	-0.038	0.063	0.637	31.949	3.112	0.539	5	0.017	0.032	-0.045	0.079	0.598	5	-0.019	0.148	-0.309	0.271	0.899	0.004	0.02	-0.035	0.043	0.832
CACNA1C	WMH_UKB	DBP	5e-05	5	-0.002	0.038	-0.077	0.073	0.958	31.949	6.201	0.185	5	0.002	0.039	-0.075	0.078	0.969	5	0.271	0.207	-0.135	0.677	0.191	-0.037	0.028	-0.091	0.017	0.182
KCNJ1	CAD	DBP	5e-05	3	-0.003	0.044	-0.091	0.084	0.938	25.608	2.142	0.343	3	-0.03	0.055	-0.137	0.078	0.59	3	0.105	0.138	-0.165	0.376	0.445	-0.019	0.023	-0.064	0.025	0.398
KCNJ1	iFA	DBP	5e-05	3	0.366	0.208	-0.041	0.773	0.078	25.608	3.276	0.194	3	0.367	0.266	-0.154	0.889	0.168	3	0.022	0.979	-1.896	1.94	0.982	0.06	0.16	-0.253	0.373	0.707
KCNJ1	Heart_Fail	DBP	5e-05	3	0.078	0.055	-0.031	0.186	0.16	25.608	1.014	0.602	3	0.089	0.067	-0.043	0.22	0.187	3	0.085	0.168	-0.244	0.414	0.611	-0.001	0.031	-0.063	0.06	0.962
KCNJ1	LS	DBP	5e-05	3	0.085	0.15	-0.209	0.379	0.572	25.608	1.768	0.413	3	-0.046	0.189	-0.418	0.325	0.806	3	-0.403	0.399	-1.185	0.379	0.312	0.094	0.072	-0.046	0.235	0.187
KCNJ1	MD	DBP	5e-05	3	0.198	0.206	-0.205	0.6	0.336	25.608	1.483	0.476	3	0.157	0.246	-0.325	0.639	0.523	3	0.106	0.689	-1.244	1.457	0.878	0.016	0.112	-0.204	0.236	0.887
KCNJ1	Stroke	DBP	5e-05	3	0.02	0.049	-0.076	0.116	0.686	25.608	0.006	0.997	3	0.019	0.057	-0.092	0.131	0.731	3	0.02	0.139	-0.252	0.292	0.884	0	0.026	-0.05	0.05	0.998
KCNJ1	VaD	DBP	5e-05	3	-0.179	0.134	-0.443	0.084	0.182	25.608	0.204	0.903	3	-0.151	0.153	-0.451	0.149	0.324	3	-0.284	0.406	-1.08	0.511	0.484	0.017	0.063	-0.107	0.142	0.784
KCNJ1	WMH	DBP	5e-05	2	0.007	0.051	-0.093	0.106	0.896	21.458	0.006	0.938	NA	NA	NA	NA	NA	NA	NA	NA	NA	NA	NA	NA	NA	NA	NA	NA	NA
KCNJ1	WMH_UKB	DBP	5e-05	3	0.022	0.045	-0.065	0.109	0.623	25.608	0.199	0.905	3	0.019	0.05	-0.079	0.117	0.703	3	-0.027	0.124	-0.27	0.215	0.826	0.009	0.02	-0.031	0.048	0.67
KCNMA1	CAD	DBP	5e-05	2	0.022	0.063	-0.102	0.145	0.729	20.147	3.192	0.074	NA	NA	NA	NA	NA	NA	NA	NA	NA	NA	NA	NA	NA	NA	NA	NA	NA
KCNMA1	iFA	DBP	5e-05	2	-0.036	0.286	-0.596	0.525	0.901	20.147	0.602	0.438	NA	NA	NA	NA	NA	NA	NA	NA	NA	NA	NA	NA	NA	NA	NA	NA	NA
KCNMA1	Heart_Fail	DBP	5e-05	2	0.028	0.093	-0.155	0.211	0.766	20.147	0	0.996	NA	NA	NA	NA	NA	NA	NA	NA	NA	NA	NA	NA	NA	NA	NA	NA	NA
KCNMA1	LS	DBP	5e-05	2	0.085	0.189	-0.284	0.455	0.651	20.147	1.766	0.184	NA	NA	NA	NA	NA	NA	NA	NA	NA	NA	NA	NA	NA	NA	NA	NA	NA
KCNMA1	MD	DBP	5e-05	2	0.193	0.283	-0.361	0.747	0.495	20.147	0.302	0.583	NA	NA	NA	NA	NA	NA	NA	NA	NA	NA	NA	NA	NA	NA	NA	NA	NA
KCNMA1	Stroke	DBP	5e-05	2	0.115	0.072	-0.026	0.256	0.109	20.147	0.072	0.789	NA	NA	NA	NA	NA	NA	NA	NA	NA	NA	NA	NA	NA	NA	NA	NA	NA
KCNMA1	VaD	DBP	5e-05	2	-0.096	0.171	-0.43	0.238	0.574	20.147	0.007	0.934	NA	NA	NA	NA	NA	NA	NA	NA	NA	NA	NA	NA	NA	NA	NA	NA	NA
KCNMA1	WMH	DBP	5e-05	2	-0.017	0.051	-0.116	0.083	0.744	20.147	2.204	0.138	NA	NA	NA	NA	NA	NA	NA	NA	NA	NA	NA	NA	NA	NA	NA	NA	NA
KCNMA1	WMH_UKB	DBP	5e-05	2	-0.005	0.061	-0.126	0.115	0.929	20.147	1.076	0.3	NA	NA	NA	NA	NA	NA	NA	NA	NA	NA	NA	NA	NA	NA	NA	NA	NA
NR3C2	CAD	DBP	5e-05	3	0.097	0.046	0.005	0.188	0.038	24.318	7.491	0.024	3	0.151	0.064	0.025	0.277	0.019	3	1.274	0.442	0.406	2.141	0.004	-0.111	0.042	-0.193	-0.03	0.007
NR3C2	iFA	DBP	5e-05	3	-0.237	0.209	-0.648	0.173	0.257	24.318	2.094	0.351	3	-0.399	0.255	-0.898	0.1	0.117	3	-0.328	2.88	-5.973	5.317	0.909	0.009	0.271	-0.523	0.54	0.975
NR3C2	Heart_Fail	DBP	5e-05	3	0.141	0.069	0.005	0.276	0.042	24.318	0.745	0.689	3	0.131	0.082	-0.03	0.291	0.111	3	-0.144	0.654	-1.426	1.137	0.825	0.027	0.062	-0.094	0.148	0.661
NR3C2	LS	DBP	5e-05	3	0.04	0.14	-0.234	0.315	0.774	24.318	0.798	0.671	3	0.076	0.162	-0.241	0.392	0.64	3	-0.958	1.329	-3.564	1.647	0.471	0.094	0.125	-0.15	0.339	0.45
NR3C2	MD	DBP	5e-05	3	-0.367	0.207	-0.773	0.039	0.076	24.318	4.478	0.107	3	-0.589	0.265	-1.107	-0.07	0.026	3	-0.812	4.147	-8.939	7.316	0.845	0.042	0.391	-0.723	0.808	0.914
NR3C2	Stroke	DBP	5e-05	3	0.131	0.058	0.017	0.245	0.024	24.318	0.034	0.983	3	0.135	0.069	-0.001	0.27	0.051	3	0.037	0.56	-1.06	1.134	0.947	0.009	0.052	-0.094	0.111	0.866
NR3C2	VaD	DBP	5e-05	3	0.039	0.13	-0.216	0.294	0.765	24.318	0.64	0.726	3	0.014	0.149	-0.278	0.305	0.926	3	0.877	1.227	-1.527	3.281	0.475	-0.079	0.116	-0.306	0.147	0.492
NR3C2	WMH	DBP	5e-05	3	-0.034	0.04	-0.112	0.044	0.388	24.318	1.772	0.412	3	-0.037	0.047	-0.129	0.054	0.423	3	-0.341	0.387	-1.1	0.418	0.378	0.029	0.036	-0.042	0.1	0.426
NR3C2	WMH_UKB	DBP	5e-05	3	-0.145	0.045	-0.233	-0.057	0.001	24.318	0.979	0.613	3	-0.159	0.057	-0.27	-0.048	0.005	3	-0.036	0.428	-0.874	0.802	0.932	-0.01	0.04	-0.089	0.069	0.798
REN	CAD	DBP	5e-05	4	0.092	0.041	0.011	0.173	0.026	44.236	5.576	0.134	4	0.102	0.038	0.027	0.177	0.008	4	-0.17	0.121	-0.407	0.068	0.161	0.041	0.018	0.005	0.077	0.026
REN	iFA	DBP	5e-05	4	0.331	0.185	-0.031	0.693	0.074	44.236	5.466	0.141	4	0.338	0.185	-0.025	0.7	0.068	4	0.335	0.9	-1.43	2.099	0.71	-0.001	0.136	-0.268	0.266	0.996
REN	Heart_Fail	DBP	5e-05	4	0.066	0.053	-0.038	0.169	0.215	44.236	3.201	0.362	4	0.103	0.066	-0.026	0.232	0.118	4	0.262	0.235	-0.198	0.722	0.264	-0.03	0.034	-0.097	0.038	0.389
REN	LS	DBP	5e-05	4	-0.065	0.09	-0.242	0.111	0.468	44.236	0.62	0.892	4	-0.074	0.106	-0.282	0.135	0.489	4	-0.042	0.354	-0.735	0.652	0.906	-0.004	0.054	-0.109	0.102	0.944
REN	MD	DBP	5e-05	4	0.204	0.205	-0.197	0.605	0.318	44.236	6.845	0.077	4	0.227	0.188	-0.141	0.595	0.227	4	0.376	0.989	-1.563	2.316	0.704	-0.027	0.15	-0.32	0.267	0.857
REN	Stroke	DBP	5e-05	4	0.122	0.036	0.051	0.193	0.001	44.236	2.603	0.457	4	0.104	0.045	0.017	0.192	0.019	4	-0.088	0.145	-0.372	0.196	0.545	0.033	0.022	-0.01	0.075	0.135
REN	VaD	DBP	5e-05	4	0.033	0.09	-0.143	0.21	0.712	44.236	1.942	0.584	4	0.041	0.107	-0.169	0.251	0.701	4	0.509	0.354	-0.186	1.204	0.151	-0.073	0.053	-0.176	0.03	0.165
REN	WMH	DBP	5e-05	4	-0.004	0.024	-0.051	0.043	0.873	44.236	0.106	0.991	4	-0.002	0.027	-0.055	0.051	0.943	4	0.015	0.087	-0.155	0.185	0.862	-0.003	0.013	-0.029	0.023	0.82
REN	WMH_UKB	DBP	5e-05	4	0.049	0.029	-0.008	0.107	0.093	44.236	1.257	0.739	4	0.055	0.036	-0.015	0.125	0.124	4	0.104	0.117	-0.126	0.333	0.376	-0.008	0.018	-0.043	0.026	0.632
SLC12A1	CAD	DBP	5e-05	1	-0.122	0.073	-0.265	0.021	0.094	29.845	NA	NA	NA	NA	NA	NA	NA	NA	NA	NA	NA	NA	NA	NA	NA	NA	NA	NA	NA
SLC12A1	iFA	DBP	5e-05	1	0.699	0.331	0.05	1.347	0.035	29.845	NA	NA	NA	NA	NA	NA	NA	NA	NA	NA	NA	NA	NA	NA	NA	NA	NA	NA	NA
SLC12A1	Heart_Fail	DBP	5e-05	1	-0.032	0.095	-0.218	0.153	0.732	29.845	NA	NA	NA	NA	NA	NA	NA	NA	NA	NA	NA	NA	NA	NA	NA	NA	NA	NA	NA
SLC12A1	LS	DBP	5e-05	1	-0.085	0.217	-0.511	0.341	0.697	29.845	NA	NA	NA	NA	NA	NA	NA	NA	NA	NA	NA	NA	NA	NA	NA	NA	NA	NA	NA
SLC12A1	MD	DBP	5e-05	1	0.755	0.327	0.114	1.397	0.021	29.845	NA	NA	NA	NA	NA	NA	NA	NA	NA	NA	NA	NA	NA	NA	NA	NA	NA	NA	NA
SLC12A1	Stroke	DBP	5e-05	1	0.063	0.078	-0.089	0.215	0.416	29.845	NA	NA	NA	NA	NA	NA	NA	NA	NA	NA	NA	NA	NA	NA	NA	NA	NA	NA	NA
SLC12A1	VaD	DBP	5e-05	1	0.073	0.196	-0.31	0.457	0.709	29.845	NA	NA	NA	NA	NA	NA	NA	NA	NA	NA	NA	NA	NA	NA	NA	NA	NA	NA	NA
SLC12A1	WMH	DBP	5e-05	1	0.169	0.059	0.053	0.285	0.004	29.845	NA	NA	NA	NA	NA	NA	NA	NA	NA	NA	NA	NA	NA	NA	NA	NA	NA	NA	NA
SLC12A1	WMH_UKB	DBP	5e-05	1	0.191	0.071	0.052	0.331	0.007	29.845	NA	NA	NA	NA	NA	NA	NA	NA	NA	NA	NA	NA	NA	NA	NA	NA	NA	NA	NA
SLC12A3	CAD	DBP	5e-05	2	0.091	0.055	-0.017	0.199	0.098	26.895	0.045	0.832	NA	NA	NA	NA	NA	NA	NA	NA	NA	NA	NA	NA	NA	NA	NA	NA	NA
SLC12A3	iFA	DBP	5e-05	2	0.213	0.248	-0.274	0.699	0.392	26.895	0.761	0.383	NA	NA	NA	NA	NA	NA	NA	NA	NA	NA	NA	NA	NA	NA	NA	NA	NA
SLC12A3	Heart_Fail	DBP	5e-05	2	0.071	0.092	-0.109	0.25	0.441	26.895	0.03	0.862	NA	NA	NA	NA	NA	NA	NA	NA	NA	NA	NA	NA	NA	NA	NA	NA	NA
SLC12A3	LS	DBP	5e-05	2	0.413	0.165	0.089	0.736	0.012	26.895	0.975	0.323	NA	NA	NA	NA	NA	NA	NA	NA	NA	NA	NA	NA	NA	NA	NA	NA	NA
SLC12A3	MD	DBP	5e-05	2	0.359	0.246	-0.123	0.841	0.144	26.895	1.158	0.282	NA	NA	NA	NA	NA	NA	NA	NA	NA	NA	NA	NA	NA	NA	NA	NA	NA
SLC12A3	Stroke	DBP	5e-05	2	0.094	0.066	-0.037	0.224	0.159	26.895	6.789	0.009	NA	NA	NA	NA	NA	NA	NA	NA	NA	NA	NA	NA	NA	NA	NA	NA	NA
SLC12A3	VaD	DBP	5e-05	2	0.142	0.152	-0.157	0.44	0.353	26.895	1.096	0.295	NA	NA	NA	NA	NA	NA	NA	NA	NA	NA	NA	NA	NA	NA	NA	NA	NA
SLC12A3	WMH	DBP	5e-05	2	0.033	0.044	-0.054	0.12	0.46	26.895	0.022	0.883	NA	NA	NA	NA	NA	NA	NA	NA	NA	NA	NA	NA	NA	NA	NA	NA	NA
SLC12A3	WMH_UKB	DBP	5e-05	2	0.072	0.053	-0.032	0.177	0.175	26.895	0.823	0.364	NA	NA	NA	NA	NA	NA	NA	NA	NA	NA	NA	NA	NA	NA	NA	NA	NA
ANGPTL3	CAD	LDL	5e-05	1	-0.086	0.145	-0.371	0.198	0.553	164.366	NA	NA	NA	NA	NA	NA	NA	NA	NA	NA	NA	NA	NA	NA	NA	NA	NA	NA	NA
ANGPTL3	iFA	LDL	5e-05	1	-0.709	0.655	-1.992	0.575	0.279	164.366	NA	NA	NA	NA	NA	NA	NA	NA	NA	NA	NA	NA	NA	NA	NA	NA	NA	NA	NA
ANGPTL3	LS	LDL	5e-05	1	-0.618	0.424	-1.449	0.213	0.145	164.366	NA	NA	NA	NA	NA	NA	NA	NA	NA	NA	NA	NA	NA	NA	NA	NA	NA	NA	NA
ANGPTL3	MD	LDL	5e-05	1	-1.661	0.648	-2.931	-0.391	0.01	164.366	NA	NA	NA	NA	NA	NA	NA	NA	NA	NA	NA	NA	NA	NA	NA	NA	NA	NA	NA
ANGPTL3	VaD	LDL	5e-05	1	-0.112	0.422	-0.939	0.715	0.791	164.366	NA	NA	NA	NA	NA	NA	NA	NA	NA	NA	NA	NA	NA	NA	NA	NA	NA	NA	NA
ANGPTL3	WMH	LDL	5e-05	1	-0.088	0.12	-0.322	0.146	0.462	164.366	NA	NA	NA	NA	NA	NA	NA	NA	NA	NA	NA	NA	NA	NA	NA	NA	NA	NA	NA
ANGPTL3	WMH_UKB	LDL	5e-05	1	-0.313	0.141	-0.589	-0.038	0.026	164.366	NA	NA	NA	NA	NA	NA	NA	NA	NA	NA	NA	NA	NA	NA	NA	NA	NA	NA	NA
APOB	CAD	LDL	5e-05	9	0.243	0.065	0.115	0.372	0	166.465	15.382	0.052	9	0.233	0.059	0.117	0.35	0	9	0.301	0.128	0.05	0.552	0.019	-0.005	0.009	-0.022	0.013	0.596
APOB	iFA	LDL	5e-05	9	0.305	0.265	-0.215	0.824	0.25	166.465	12.348	0.136	9	0.353	0.267	-0.17	0.877	0.186	9	0.424	0.525	-0.605	1.454	0.419	-0.01	0.037	-0.082	0.062	0.787
APOB	LS	LDL	5e-05	9	-0.017	0.158	-0.328	0.293	0.913	166.465	10.328	0.243	9	-0.031	0.167	-0.357	0.295	0.853	9	-0.105	0.314	-0.722	0.511	0.738	0.007	0.022	-0.036	0.051	0.741
APOB	MD	LDL	5e-05	9	0.402	0.211	-0.011	0.816	0.057	166.465	3.779	0.876	9	0.314	0.25	-0.177	0.805	0.21	9	0.521	0.393	-0.25	1.292	0.186	-0.01	0.028	-0.064	0.044	0.722
APOB	VaD	LDL	5e-05	9	0.1	0.142	-0.178	0.379	0.481	166.465	8.642	0.373	9	0.077	0.158	-0.232	0.387	0.624	9	-0.207	0.255	-0.707	0.294	0.418	0.025	0.018	-0.009	0.059	0.155
APOB	WMH	LDL	5e-05	8	-0.082	0.039	-0.159	-0.005	0.038	184.909	4.325	0.742	8	-0.064	0.045	-0.152	0.023	0.15	8	-0.022	0.073	-0.165	0.121	0.761	-0.005	0.005	-0.015	0.005	0.33
APOB	WMH_UKB	LDL	5e-05	9	0.006	0.046	-0.084	0.096	0.892	166.465	3.127	0.926	9	0.027	0.052	-0.075	0.129	0.607	9	0.062	0.085	-0.105	0.229	0.466	-0.005	0.006	-0.016	0.007	0.437
HMGCR	CAD	LDL	5e-05	1	0.185	0.097	-0.005	0.375	0.056	372.084	NA	NA	NA	NA	NA	NA	NA	NA	NA	NA	NA	NA	NA	NA	NA	NA	NA	NA	NA
HMGCR	iFA	LDL	5e-05	1	-0.698	0.439	-1.558	0.162	0.112	372.084	NA	NA	NA	NA	NA	NA	NA	NA	NA	NA	NA	NA	NA	NA	NA	NA	NA	NA	NA
HMGCR	LS	LDL	5e-05	1	0.689	0.28	0.141	1.237	0.014	372.084	NA	NA	NA	NA	NA	NA	NA	NA	NA	NA	NA	NA	NA	NA	NA	NA	NA	NA	NA
HMGCR	MD	LDL	5e-05	1	0.122	0.434	-0.729	0.973	0.779	372.084	NA	NA	NA	NA	NA	NA	NA	NA	NA	NA	NA	NA	NA	NA	NA	NA	NA	NA	NA
HMGCR	VaD	LDL	5e-05	1	0.293	0.265	-0.225	0.812	0.268	372.084	NA	NA	NA	NA	NA	NA	NA	NA	NA	NA	NA	NA	NA	NA	NA	NA	NA	NA	NA
HMGCR	WMH	LDL	5e-05	1	-0.023	0.09	-0.2	0.154	0.798	372.084	NA	NA	NA	NA	NA	NA	NA	NA	NA	NA	NA	NA	NA	NA	NA	NA	NA	NA	NA
HMGCR	WMH_UKB	LDL	5e-05	1	0.064	0.094	-0.121	0.248	0.5	372.084	NA	NA	NA	NA	NA	NA	NA	NA	NA	NA	NA	NA	NA	NA	NA	NA	NA	NA	NA
MTTP	CAD	LDL	5e-05	1	0.101	0.378	-0.64	0.842	0.79	23.851	NA	NA	NA	NA	NA	NA	NA	NA	NA	NA	NA	NA	NA	NA	NA	NA	NA	NA	NA
MTTP	iFA	LDL	5e-05	1	2.442	1.721	-0.931	5.816	0.156	23.851	NA	NA	NA	NA	NA	NA	NA	NA	NA	NA	NA	NA	NA	NA	NA	NA	NA	NA	NA
MTTP	LS	LDL	5e-05	1	1.233	1.1	-0.923	3.389	0.262	23.851	NA	NA	NA	NA	NA	NA	NA	NA	NA	NA	NA	NA	NA	NA	NA	NA	NA	NA	NA
MTTP	MD	LDL	5e-05	1	1.359	1.703	-1.979	4.697	0.425	23.851	NA	NA	NA	NA	NA	NA	NA	NA	NA	NA	NA	NA	NA	NA	NA	NA	NA	NA	NA
MTTP	VaD	LDL	5e-05	1	-0.148	1.1	-2.304	2.008	0.893	23.851	NA	NA	NA	NA	NA	NA	NA	NA	NA	NA	NA	NA	NA	NA	NA	NA	NA	NA	NA
MTTP	WMH	LDL	5e-05	1	0.457	0.305	-0.142	1.056	0.135	23.851	NA	NA	NA	NA	NA	NA	NA	NA	NA	NA	NA	NA	NA	NA	NA	NA	NA	NA	NA
MTTP	WMH_UKB	LDL	5e-05	1	-0.069	0.37	-0.793	0.656	0.853	23.851	NA	NA	NA	NA	NA	NA	NA	NA	NA	NA	NA	NA	NA	NA	NA	NA	NA	NA	NA
NPC1L1	CAD	LDL	5e-05	2	0.839	0.168	0.509	1.169	0	58.452	1.891	0.169	NA	NA	NA	NA	NA	NA	NA	NA	NA	NA	NA	NA	NA	NA	NA	NA	NA
NPC1L1	iFA	LDL	5e-05	2	-1.153	0.766	-2.653	0.348	0.132	58.452	2.4	0.121	NA	NA	NA	NA	NA	NA	NA	NA	NA	NA	NA	NA	NA	NA	NA	NA	NA
NPC1L1	LS	LDL	5e-05	2	0.882	0.501	-0.099	1.863	0.078	58.452	0.328	0.567	NA	NA	NA	NA	NA	NA	NA	NA	NA	NA	NA	NA	NA	NA	NA	NA	NA
NPC1L1	MD	LDL	5e-05	2	-0.786	0.758	-2.271	0.7	0.3	58.452	0.101	0.751	NA	NA	NA	NA	NA	NA	NA	NA	NA	NA	NA	NA	NA	NA	NA	NA	NA
NPC1L1	VaD	LDL	5e-05	2	0.104	0.438	-0.754	0.962	0.812	58.452	0.48	0.488	NA	NA	NA	NA	NA	NA	NA	NA	NA	NA	NA	NA	NA	NA	NA	NA	NA
NPC1L1	WMH	LDL	5e-05	2	0.022	0.145	-0.262	0.306	0.88	58.452	0.306	0.58	NA	NA	NA	NA	NA	NA	NA	NA	NA	NA	NA	NA	NA	NA	NA	NA	NA
NPC1L1	WMH_UKB	LDL	5e-05	2	0.055	0.165	-0.268	0.378	0.738	58.452	0.243	0.622	NA	NA	NA	NA	NA	NA	NA	NA	NA	NA	NA	NA	NA	NA	NA	NA	NA
PCSK9	CAD	LDL	5e-05	8	0.433	0.053	0.329	0.537	0	165.029	10.155	0.18	8	0.45	0.052	0.347	0.553	0	8	0.459	0.076	0.309	0.608	0	-0.003	0.007	-0.017	0.01	0.623
PCSK9	iFA	LDL	5e-05	8	0.262	0.198	-0.126	0.651	0.185	165.029	3.369	0.849	8	0.226	0.223	-0.212	0.664	0.312	8	0.151	0.269	-0.375	0.677	0.574	0.015	0.025	-0.033	0.064	0.538
PCSK9	LS	LDL	5e-05	8	-0.048	0.183	-0.407	0.31	0.791	165.029	11.198	0.13	8	0.032	0.176	-0.312	0.377	0.854	8	0.278	0.203	-0.12	0.676	0.171	-0.04	0.018	-0.075	-0.006	0.022
PCSK9	MD	LDL	5e-05	8	0.204	0.196	-0.18	0.589	0.297	165.029	6.976	0.431	8	0.161	0.222	-0.275	0.597	0.469	8	0.146	0.284	-0.411	0.703	0.607	0.008	0.026	-0.043	0.059	0.762
PCSK9	VaD	LDL	5e-05	7	-0.01	0.212	-0.425	0.405	0.962	79.694	4.932	0.553	7	-0.097	0.27	-0.627	0.432	0.719	7	0.748	0.739	-0.701	2.197	0.312	-0.044	0.041	-0.124	0.036	0.285
PCSK9	WMH	LDL	5e-05	6	-0.045	0.069	-0.181	0.091	0.521	81.318	3.612	0.607	6	-0.013	0.085	-0.179	0.153	0.881	6	-0.116	0.33	-0.763	0.53	0.724	0.004	0.02	-0.035	0.044	0.824
PCSK9	WMH_UKB	LDL	5e-05	8	0.023	0.053	-0.08	0.127	0.656	165.029	10.638	0.155	8	0.05	0.052	-0.051	0.151	0.334	8	0.095	0.064	-0.031	0.22	0.14	-0.01	0.006	-0.021	0.002	0.101
ACE	CAD	SBP	5e-05	1	0.054	0.024	0.006	0.102	0.027	88.204	NA	NA	NA	NA	NA	NA	NA	NA	NA	NA	NA	NA	NA	NA	NA	NA	NA	NA	NA
ACE	iFA	SBP	5e-05	1	-0.123	0.111	-0.341	0.095	0.267	88.204	NA	NA	NA	NA	NA	NA	NA	NA	NA	NA	NA	NA	NA	NA	NA	NA	NA	NA	NA
ACE	Heart_Fail	SBP	5e-05	1	0.036	0.034	-0.031	0.103	0.289	88.204	NA	NA	NA	NA	NA	NA	NA	NA	NA	NA	NA	NA	NA	NA	NA	NA	NA	NA	NA
ACE	LS	SBP	5e-05	1	0.081	0.073	-0.062	0.223	0.266	88.204	NA	NA	NA	NA	NA	NA	NA	NA	NA	NA	NA	NA	NA	NA	NA	NA	NA	NA	NA
ACE	MD	SBP	5e-05	1	-0.072	0.11	-0.288	0.143	0.51	88.204	NA	NA	NA	NA	NA	NA	NA	NA	NA	NA	NA	NA	NA	NA	NA	NA	NA	NA	NA
ACE	Stroke	SBP	5e-05	1	0.065	0.027	0.011	0.119	0.018	88.204	NA	NA	NA	NA	NA	NA	NA	NA	NA	NA	NA	NA	NA	NA	NA	NA	NA	NA	NA
ACE	VaD	SBP	5e-05	1	-0.125	0.067	-0.256	0.007	0.063	88.204	NA	NA	NA	NA	NA	NA	NA	NA	NA	NA	NA	NA	NA	NA	NA	NA	NA	NA	NA
ACE	WMH	SBP	5e-05	1	-0.012	0.02	-0.052	0.028	0.56	88.204	NA	NA	NA	NA	NA	NA	NA	NA	NA	NA	NA	NA	NA	NA	NA	NA	NA	NA	NA
ACE	WMH_UKB	SBP	5e-05	1	-0.013	0.024	-0.059	0.034	0.6	88.204	NA	NA	NA	NA	NA	NA	NA	NA	NA	NA	NA	NA	NA	NA	NA	NA	NA	NA	NA
ADRA1A	CAD	SBP	5e-05	5	0.094	0.024	0.046	0.142	0	22.356	4.969	0.291	5	0.126	0.032	0.063	0.189	0	5	0.061	0.072	-0.08	0.203	0.393	0.009	0.019	-0.027	0.045	0.626
ADRA1A	iFA	SBP	5e-05	5	0.1	0.11	-0.115	0.316	0.362	22.356	5.108	0.276	5	0.038	0.131	-0.218	0.294	0.772	5	-0.207	0.276	-0.749	0.334	0.453	0.086	0.072	-0.054	0.227	0.229
ADRA1A	Heart_Fail	SBP	5e-05	5	0.024	0.032	-0.038	0.087	0.443	22.356	2.511	0.643	5	0.018	0.04	-0.061	0.096	0.661	5	-0.055	0.099	-0.249	0.138	0.576	0.023	0.026	-0.029	0.074	0.394
ADRA1A	LS	SBP	5e-05	5	0.035	0.082	-0.125	0.196	0.667	22.356	6.318	0.177	5	0.025	0.092	-0.155	0.205	0.784	5	0.115	0.247	-0.368	0.599	0.64	-0.022	0.064	-0.148	0.103	0.726
ADRA1A	MD	SBP	5e-05	5	0.066	0.115	-0.158	0.291	0.562	22.356	5.668	0.225	5	0.059	0.13	-0.196	0.315	0.649	5	-0.149	0.324	-0.784	0.486	0.646	0.06	0.084	-0.105	0.226	0.473
ADRA1A	Stroke	SBP	5e-05	5	0.03	0.028	-0.025	0.086	0.285	22.356	5.056	0.282	5	0.025	0.033	-0.04	0.089	0.457	5	0.066	0.089	-0.109	0.241	0.46	-0.01	0.023	-0.055	0.035	0.671
ADRA1A	VaD	SBP	5e-05	5	0.032	0.077	-0.118	0.183	0.673	22.356	5.641	0.228	5	0.058	0.082	-0.104	0.22	0.482	5	-0.089	0.249	-0.578	0.4	0.721	0.032	0.063	-0.09	0.155	0.605
ADRA1A	WMH	SBP	5e-05	4	-0.01	0.028	-0.065	0.044	0.712	23.446	6.042	0.11	4	-0.009	0.026	-0.059	0.042	0.737	4	0.048	0.078	-0.104	0.2	0.535	-0.015	0.019	-0.053	0.022	0.416
ADRA1A	WMH_UKB	SBP	5e-05	5	0.035	0.021	-0.006	0.076	0.097	22.356	3.042	0.551	5	0.043	0.027	-0.011	0.097	0.117	5	0.099	0.055	-0.009	0.208	0.073	-0.018	0.014	-0.046	0.01	0.207
ADRA1D	CAD	SBP	5e-05	2	0.037	0.027	-0.017	0.09	0.179	36.044	0.089	0.765	NA	NA	NA	NA	NA	NA	NA	NA	NA	NA	NA	NA	NA	NA	NA	NA	NA
ADRA1D	iFA	SBP	5e-05	2	0.016	0.122	-0.223	0.254	0.899	36.044	0.023	0.88	NA	NA	NA	NA	NA	NA	NA	NA	NA	NA	NA	NA	NA	NA	NA	NA	NA
ADRA1D	Heart_Fail	SBP	5e-05	2	0.132	0.056	0.021	0.242	0.019	36.044	0	0.986	NA	NA	NA	NA	NA	NA	NA	NA	NA	NA	NA	NA	NA	NA	NA	NA	NA
ADRA1D	LS	SBP	5e-05	2	-0.044	0.086	-0.212	0.125	0.612	36.044	0.678	0.41	NA	NA	NA	NA	NA	NA	NA	NA	NA	NA	NA	NA	NA	NA	NA	NA	NA
ADRA1D	MD	SBP	5e-05	2	-0.062	0.12	-0.298	0.174	0.609	36.044	0.368	0.544	NA	NA	NA	NA	NA	NA	NA	NA	NA	NA	NA	NA	NA	NA	NA	NA	NA
ADRA1D	Stroke	SBP	5e-05	2	0	0.033	-0.065	0.066	0.993	36.044	0.68	0.409	NA	NA	NA	NA	NA	NA	NA	NA	NA	NA	NA	NA	NA	NA	NA	NA	NA
ADRA1D	VaD	SBP	5e-05	2	-0.059	0.075	-0.206	0.088	0.429	36.044	0.02	0.886	NA	NA	NA	NA	NA	NA	NA	NA	NA	NA	NA	NA	NA	NA	NA	NA	NA
ADRA1D	WMH	SBP	5e-05	2	-0.004	0.025	-0.053	0.045	0.866	36.044	2.095	0.148	NA	NA	NA	NA	NA	NA	NA	NA	NA	NA	NA	NA	NA	NA	NA	NA	NA
ADRA1D	WMH_UKB	SBP	5e-05	2	-0.012	0.026	-0.063	0.039	0.651	36.044	0.911	0.34	NA	NA	NA	NA	NA	NA	NA	NA	NA	NA	NA	NA	NA	NA	NA	NA	NA
ADRA2A	CAD	SBP	5e-05	2	0.02	0.036	-0.05	0.089	0.581	20.654	0.246	0.62	NA	NA	NA	NA	NA	NA	NA	NA	NA	NA	NA	NA	NA	NA	NA	NA	NA
ADRA2A	iFA	SBP	5e-05	2	-0.019	0.163	-0.338	0.3	0.906	20.654	0.954	0.329	NA	NA	NA	NA	NA	NA	NA	NA	NA	NA	NA	NA	NA	NA	NA	NA	NA
ADRA2A	Heart_Fail	SBP	5e-05	2	0.041	0.046	-0.05	0.131	0.377	20.654	0.571	0.45	NA	NA	NA	NA	NA	NA	NA	NA	NA	NA	NA	NA	NA	NA	NA	NA	NA
ADRA2A	LS	SBP	5e-05	2	0.237	0.11	0.02	0.453	0.032	20.654	2.918	0.088	NA	NA	NA	NA	NA	NA	NA	NA	NA	NA	NA	NA	NA	NA	NA	NA	NA
ADRA2A	MD	SBP	5e-05	2	0.062	0.161	-0.254	0.378	0.701	20.654	0.573	0.449	NA	NA	NA	NA	NA	NA	NA	NA	NA	NA	NA	NA	NA	NA	NA	NA	NA
ADRA2A	Stroke	SBP	5e-05	2	0.094	0.039	0.018	0.17	0.015	20.654	0.324	0.569	NA	NA	NA	NA	NA	NA	NA	NA	NA	NA	NA	NA	NA	NA	NA	NA	NA
ADRA2A	VaD	SBP	5e-05	2	0.125	0.102	-0.075	0.324	0.221	20.654	2.503	0.114	NA	NA	NA	NA	NA	NA	NA	NA	NA	NA	NA	NA	NA	NA	NA	NA	NA
ADRA2A	WMH	SBP	5e-05	2	-0.004	0.027	-0.056	0.048	0.888	20.654	0.009	0.923	NA	NA	NA	NA	NA	NA	NA	NA	NA	NA	NA	NA	NA	NA	NA	NA	NA
ADRA2A	WMH_UKB	SBP	5e-05	2	0.013	0.035	-0.055	0.082	0.703	20.654	0.758	0.384	NA	NA	NA	NA	NA	NA	NA	NA	NA	NA	NA	NA	NA	NA	NA	NA	NA
ADRB1	CAD	SBP	5e-05	5	0.032	0.017	-0.002	0.066	0.065	66.244	7.897	0.095	5	0.045	0.015	0.015	0.074	0.003	5	0.072	0.029	0.016	0.129	0.013	-0.015	0.01	-0.034	0.003	0.107
ADRB1	iFA	SBP	5e-05	5	-0.019	0.06	-0.137	0.1	0.759	66.244	4.56	0.335	5	-0.006	0.065	-0.135	0.122	0.921	5	-0.016	0.137	-0.285	0.252	0.905	-0.001	0.045	-0.09	0.088	0.985
ADRB1	Heart_Fail	SBP	5e-05	5	0.01	0.024	-0.037	0.057	0.672	66.244	4.941	0.293	5	0.02	0.026	-0.032	0.072	0.447	5	0.072	0.042	-0.01	0.153	0.084	-0.023	0.013	-0.049	0.003	0.082
ADRB1	LS	SBP	5e-05	5	0.049	0.039	-0.027	0.125	0.205	66.244	3.543	0.471	5	0.056	0.045	-0.031	0.144	0.209	5	0.042	0.083	-0.12	0.204	0.609	0.003	0.027	-0.051	0.056	0.923
ADRB1	MD	SBP	5e-05	5	0.105	0.075	-0.041	0.251	0.159	66.244	7.109	0.13	5	0.123	0.065	-0.005	0.251	0.06	5	0.101	0.169	-0.231	0.432	0.552	0.002	0.056	-0.108	0.111	0.978
ADRB1	Stroke	SBP	5e-05	5	0.003	0.015	-0.026	0.032	0.857	66.244	1.471	0.832	5	0.006	0.017	-0.027	0.038	0.733	5	0.025	0.029	-0.031	0.082	0.376	-0.009	0.009	-0.027	0.01	0.355
ADRB1	VaD	SBP	5e-05	5	0.079	0.035	0.01	0.149	0.024	66.244	3.244	0.518	5	0.065	0.041	-0.015	0.145	0.109	5	0.039	0.07	-0.098	0.176	0.578	0.016	0.023	-0.03	0.062	0.502
ADRB1	WMH	SBP	5e-05	4	0.022	0.011	0	0.044	0.052	76.374	0.401	0.94	4	0.022	0.012	-0.002	0.046	0.067	4	0.029	0.023	-0.015	0.073	0.197	-0.003	0.008	-0.018	0.012	0.711
ADRB1	WMH_UKB	SBP	5e-05	5	0.016	0.02	-0.023	0.056	0.42	66.244	11.053	0.026	5	0.024	0.015	-0.005	0.052	0.106	5	0.034	0.044	-0.053	0.121	0.442	-0.007	0.015	-0.036	0.022	0.642
AGTR1	CAD	SBP	5e-05	1	0.085	0.045	-0.002	0.173	0.056	26.824	NA	NA	NA	NA	NA	NA	NA	NA	NA	NA	NA	NA	NA	NA	NA	NA	NA	NA	NA
AGTR1	iFA	SBP	5e-05	1	0.148	0.202	-0.248	0.544	0.465	26.824	NA	NA	NA	NA	NA	NA	NA	NA	NA	NA	NA	NA	NA	NA	NA	NA	NA	NA	NA
AGTR1	Heart_Fail	SBP	5e-05	1	0.023	0.062	-0.099	0.145	0.716	26.824	NA	NA	NA	NA	NA	NA	NA	NA	NA	NA	NA	NA	NA	NA	NA	NA	NA	NA	NA
AGTR1	LS	SBP	5e-05	1	0.264	0.133	0.002	0.525	0.048	26.824	NA	NA	NA	NA	NA	NA	NA	NA	NA	NA	NA	NA	NA	NA	NA	NA	NA	NA	NA
AGTR1	MD	SBP	5e-05	1	0.231	0.2	-0.161	0.623	0.247	26.824	NA	NA	NA	NA	NA	NA	NA	NA	NA	NA	NA	NA	NA	NA	NA	NA	NA	NA	NA
AGTR1	Stroke	SBP	5e-05	1	0.043	0.05	-0.056	0.141	0.395	26.824	NA	NA	NA	NA	NA	NA	NA	NA	NA	NA	NA	NA	NA	NA	NA	NA	NA	NA	NA
AGTR1	VaD	SBP	5e-05	1	-0.024	0.123	-0.264	0.216	0.845	26.824	NA	NA	NA	NA	NA	NA	NA	NA	NA	NA	NA	NA	NA	NA	NA	NA	NA	NA	NA
AGTR1	WMH	SBP	5e-05	1	0.001	0.041	-0.08	0.082	0.976	26.824	NA	NA	NA	NA	NA	NA	NA	NA	NA	NA	NA	NA	NA	NA	NA	NA	NA	NA	NA
AGTR1	WMH_UKB	SBP	5e-05	1	0.017	0.043	-0.068	0.102	0.692	26.824	NA	NA	NA	NA	NA	NA	NA	NA	NA	NA	NA	NA	NA	NA	NA	NA	NA	NA	NA
CACNA1C	CAD	SBP	5e-05	3	0.033	0.025	-0.017	0.083	0.193	26.882	0.527	0.768	3	0.027	0.029	-0.03	0.084	0.354	3	-0.016	0.073	-0.159	0.127	0.825	0.014	0.019	-0.024	0.052	0.471
CACNA1C	iFA	SBP	5e-05	3	-0.15	0.115	-0.375	0.075	0.19	26.882	0.967	0.617	3	-0.159	0.135	-0.424	0.105	0.237	3	-0.153	0.328	-0.796	0.489	0.64	0.001	0.088	-0.172	0.173	0.992
CACNA1C	Heart_Fail	SBP	5e-05	3	0.104	0.04	0.025	0.182	0.01	26.882	6.296	0.043	3	0.097	0.047	0.004	0.19	0.041	3	0.42	0.136	0.155	0.686	0.002	-0.08	0.033	-0.144	-0.016	0.015
CACNA1C	LS	SBP	5e-05	3	0.064	0.079	-0.09	0.218	0.418	26.882	9.719	0.008	3	0.125	0.1	-0.071	0.322	0.212	3	-0.092	0.705	-1.473	1.289	0.896	0.043	0.184	-0.317	0.404	0.814
CACNA1C	MD	SBP	5e-05	3	-0.162	0.114	-0.384	0.061	0.154	26.882	0.066	0.967	3	-0.147	0.129	-0.399	0.105	0.253	3	-0.204	0.324	-0.84	0.432	0.529	0.012	0.087	-0.158	0.183	0.889
CACNA1C	Stroke	SBP	5e-05	3	0.041	0.032	-0.022	0.103	0.2	26.882	4.537	0.103	3	0.048	0.039	-0.029	0.125	0.224	3	-0.008	0.209	-0.417	0.4	0.968	0.013	0.052	-0.088	0.114	0.805
CACNA1C	VaD	SBP	5e-05	2	0.086	0.086	-0.084	0.255	0.322	31.458	0.126	0.723	NA	NA	NA	NA	NA	NA	NA	NA	NA	NA	NA	NA	NA	NA	NA	NA	NA
CACNA1C	WMH	SBP	5e-05	1	0.022	0.029	-0.036	0.08	0.453	41.807	NA	NA	NA	NA	NA	NA	NA	NA	NA	NA	NA	NA	NA	NA	NA	NA	NA	NA	NA
CACNA1C	WMH_UKB	SBP	5e-05	3	0.001	0.025	-0.048	0.049	0.978	26.882	0.837	0.658	3	-0.005	0.029	-0.06	0.051	0.872	3	0.025	0.07	-0.113	0.163	0.724	-0.007	0.019	-0.044	0.03	0.714
KCNJ1	CAD	SBP	5e-05	2	0.067	0.034	0	0.135	0.051	21.479	4.052	0.044	NA	NA	NA	NA	NA	NA	NA	NA	NA	NA	NA	NA	NA	NA	NA	NA	NA
KCNJ1	iFA	SBP	5e-05	2	0.055	0.154	-0.247	0.357	0.722	21.479	1.296	0.255	NA	NA	NA	NA	NA	NA	NA	NA	NA	NA	NA	NA	NA	NA	NA	NA	NA
KCNJ1	Heart_Fail	SBP	5e-05	2	0.03	0.053	-0.073	0.134	0.569	21.479	1.121	0.29	NA	NA	NA	NA	NA	NA	NA	NA	NA	NA	NA	NA	NA	NA	NA	NA	NA
KCNJ1	LS	SBP	5e-05	2	-0.115	0.118	-0.346	0.116	0.328	21.479	0.562	0.453	NA	NA	NA	NA	NA	NA	NA	NA	NA	NA	NA	NA	NA	NA	NA	NA	NA
KCNJ1	MD	SBP	5e-05	2	0.125	0.152	-0.173	0.424	0.41	21.479	0.021	0.884	NA	NA	NA	NA	NA	NA	NA	NA	NA	NA	NA	NA	NA	NA	NA	NA	NA
KCNJ1	Stroke	SBP	5e-05	2	0.039	0.042	-0.044	0.121	0.354	21.479	0.713	0.398	NA	NA	NA	NA	NA	NA	NA	NA	NA	NA	NA	NA	NA	NA	NA	NA	NA
KCNJ1	VaD	SBP	5e-05	2	0.018	0.098	-0.173	0.21	0.851	21.479	0.464	0.496	NA	NA	NA	NA	NA	NA	NA	NA	NA	NA	NA	NA	NA	NA	NA	NA	NA
KCNJ1	WMH	SBP	5e-05	2	0.061	0.028	0.005	0.116	0.033	21.479	0.362	0.548	NA	NA	NA	NA	NA	NA	NA	NA	NA	NA	NA	NA	NA	NA	NA	NA	NA
KCNJ1	WMH_UKB	SBP	5e-05	2	0.058	0.033	-0.007	0.123	0.08	21.479	0.011	0.916	NA	NA	NA	NA	NA	NA	NA	NA	NA	NA	NA	NA	NA	NA	NA	NA	NA
NR3C2	CAD	SBP	5e-05	1	0.074	0.044	-0.012	0.16	0.09	25.22	NA	NA	NA	NA	NA	NA	NA	NA	NA	NA	NA	NA	NA	NA	NA	NA	NA	NA	NA
NR3C2	iFA	SBP	5e-05	1	-0.256	0.198	-0.643	0.131	0.195	25.22	NA	NA	NA	NA	NA	NA	NA	NA	NA	NA	NA	NA	NA	NA	NA	NA	NA	NA	NA
NR3C2	Heart_Fail	SBP	5e-05	1	-0.067	0.063	-0.192	0.057	0.289	25.22	NA	NA	NA	NA	NA	NA	NA	NA	NA	NA	NA	NA	NA	NA	NA	NA	NA	NA	NA
NR3C2	LS	SBP	5e-05	1	-0.056	0.137	-0.324	0.212	0.68	25.22	NA	NA	NA	NA	NA	NA	NA	NA	NA	NA	NA	NA	NA	NA	NA	NA	NA	NA	NA
NR3C2	MD	SBP	5e-05	1	-0.425	0.196	-0.808	-0.041	0.03	25.22	NA	NA	NA	NA	NA	NA	NA	NA	NA	NA	NA	NA	NA	NA	NA	NA	NA	NA	NA
NR3C2	Stroke	SBP	5e-05	1	0.125	0.055	0.017	0.234	0.023	25.22	NA	NA	NA	NA	NA	NA	NA	NA	NA	NA	NA	NA	NA	NA	NA	NA	NA	NA	NA
NR3C2	VaD	SBP	5e-05	1	-0.036	0.121	-0.274	0.202	0.766	25.22	NA	NA	NA	NA	NA	NA	NA	NA	NA	NA	NA	NA	NA	NA	NA	NA	NA	NA	NA
NR3C2	WMH_UKB	SBP	5e-05	1	-0.097	0.042	-0.18	-0.014	0.023	25.22	NA	NA	NA	NA	NA	NA	NA	NA	NA	NA	NA	NA	NA	NA	NA	NA	NA	NA	NA
REN	CAD	SBP	5e-05	2	0.038	0.03	-0.021	0.097	0.206	28.429	0.249	0.618	NA	NA	NA	NA	NA	NA	NA	NA	NA	NA	NA	NA	NA	NA	NA	NA	NA
REN	iFA	SBP	5e-05	2	0.118	0.135	-0.148	0.383	0.384	28.429	2.924	0.087	NA	NA	NA	NA	NA	NA	NA	NA	NA	NA	NA	NA	NA	NA	NA	NA	NA
REN	Heart_Fail	SBP	5e-05	2	0.052	0.051	-0.049	0.152	0.313	28.429	0.587	0.443	NA	NA	NA	NA	NA	NA	NA	NA	NA	NA	NA	NA	NA	NA	NA	NA	NA
REN	LS	SBP	5e-05	2	-0.046	0.091	-0.224	0.133	0.616	28.429	0.006	0.939	NA	NA	NA	NA	NA	NA	NA	NA	NA	NA	NA	NA	NA	NA	NA	NA	NA
REN	MD	SBP	5e-05	2	-0.018	0.134	-0.281	0.244	0.891	28.429	2.326	0.127	NA	NA	NA	NA	NA	NA	NA	NA	NA	NA	NA	NA	NA	NA	NA	NA	NA
REN	Stroke	SBP	5e-05	2	0.053	0.036	-0.019	0.124	0.147	28.429	0.045	0.833	NA	NA	NA	NA	NA	NA	NA	NA	NA	NA	NA	NA	NA	NA	NA	NA	NA
REN	VaD	SBP	5e-05	2	0.042	0.094	-0.143	0.226	0.659	28.429	0.009	0.922	NA	NA	NA	NA	NA	NA	NA	NA	NA	NA	NA	NA	NA	NA	NA	NA	NA
REN	WMH	SBP	5e-05	2	0.006	0.024	-0.041	0.054	0.791	28.429	0.199	0.656	NA	NA	NA	NA	NA	NA	NA	NA	NA	NA	NA	NA	NA	NA	NA	NA	NA
REN	WMH_UKB	SBP	5e-05	2	0.055	0.029	-0.002	0.112	0.06	28.429	0.321	0.571	NA	NA	NA	NA	NA	NA	NA	NA	NA	NA	NA	NA	NA	NA	NA	NA	NA
SLC12A1	CAD	SBP	5e-05	1	0.065	0.029	0.008	0.122	0.026	64.807	NA	NA	NA	NA	NA	NA	NA	NA	NA	NA	NA	NA	NA	NA	NA	NA	NA	NA	NA
SLC12A1	iFA	SBP	5e-05	1	-0.106	0.132	-0.365	0.153	0.423	64.807	NA	NA	NA	NA	NA	NA	NA	NA	NA	NA	NA	NA	NA	NA	NA	NA	NA	NA	NA
SLC12A1	Heart_Fail	SBP	5e-05	1	-0.063	0.059	-0.178	0.052	0.285	64.807	NA	NA	NA	NA	NA	NA	NA	NA	NA	NA	NA	NA	NA	NA	NA	NA	NA	NA	NA
SLC12A1	LS	SBP	5e-05	1	-0.059	0.088	-0.231	0.113	0.499	64.807	NA	NA	NA	NA	NA	NA	NA	NA	NA	NA	NA	NA	NA	NA	NA	NA	NA	NA	NA
SLC12A1	MD	SBP	5e-05	1	-0.125	0.131	-0.382	0.131	0.339	64.807	NA	NA	NA	NA	NA	NA	NA	NA	NA	NA	NA	NA	NA	NA	NA	NA	NA	NA	NA
SLC12A1	Stroke	SBP	5e-05	1	-0.001	0.037	-0.074	0.071	0.974	64.807	NA	NA	NA	NA	NA	NA	NA	NA	NA	NA	NA	NA	NA	NA	NA	NA	NA	NA	NA
SLC12A1	VaD	SBP	5e-05	1	-0.138	0.088	-0.311	0.034	0.116	64.807	NA	NA	NA	NA	NA	NA	NA	NA	NA	NA	NA	NA	NA	NA	NA	NA	NA	NA	NA
SLC12A1	WMH	SBP	5e-05	1	0.008	0.024	-0.038	0.055	0.724	64.807	NA	NA	NA	NA	NA	NA	NA	NA	NA	NA	NA	NA	NA	NA	NA	NA	NA	NA	NA
SLC12A1	WMH_UKB	SBP	5e-05	1	0.007	0.028	-0.048	0.063	0.797	64.807	NA	NA	NA	NA	NA	NA	NA	NA	NA	NA	NA	NA	NA	NA	NA	NA	NA	NA	NA
SLC12A3	CAD	SBP	5e-05	1	0.045	0.044	-0.041	0.13	0.309	28.563	NA	NA	NA	NA	NA	NA	NA	NA	NA	NA	NA	NA	NA	NA	NA	NA	NA	NA	NA
SLC12A3	iFA	SBP	5e-05	1	0.016	0.199	-0.373	0.406	0.934	28.563	NA	NA	NA	NA	NA	NA	NA	NA	NA	NA	NA	NA	NA	NA	NA	NA	NA	NA	NA
SLC12A3	Heart_Fail	SBP	5e-05	1	0.06	0.066	-0.069	0.188	0.361	28.563	NA	NA	NA	NA	NA	NA	NA	NA	NA	NA	NA	NA	NA	NA	NA	NA	NA	NA	NA
SLC12A3	LS	SBP	5e-05	1	0.197	0.134	-0.065	0.46	0.141	28.563	NA	NA	NA	NA	NA	NA	NA	NA	NA	NA	NA	NA	NA	NA	NA	NA	NA	NA	NA
SLC12A3	MD	SBP	5e-05	1	0.079	0.197	-0.306	0.464	0.688	28.563	NA	NA	NA	NA	NA	NA	NA	NA	NA	NA	NA	NA	NA	NA	NA	NA	NA	NA	NA
SLC12A3	Stroke	SBP	5e-05	1	0.157	0.051	0.057	0.257	0.002	28.563	NA	NA	NA	NA	NA	NA	NA	NA	NA	NA	NA	NA	NA	NA	NA	NA	NA	NA	NA
SLC12A3	VaD	SBP	5e-05	1	0.027	0.117	-0.202	0.256	0.817	28.563	NA	NA	NA	NA	NA	NA	NA	NA	NA	NA	NA	NA	NA	NA	NA	NA	NA	NA	NA
SLC12A3	WMH	SBP	5e-05	1	0.029	0.035	-0.04	0.098	0.403	28.563	NA	NA	NA	NA	NA	NA	NA	NA	NA	NA	NA	NA	NA	NA	NA	NA	NA	NA	NA
SLC12A3	WMH_UKB	SBP	5e-05	1	0.072	0.043	-0.012	0.155	0.092	28.563	NA	NA	NA	NA	NA	NA	NA	NA	NA	NA	NA	NA	NA	NA	NA	NA	NA	NA	NA
Abbreviations: DBP (Diastolic Blood Pressure), SBP (Systolic Blood Pressure), LDL (Low-density lipoprotein), CRP (C-reactive protein), VaD (Vascular dementia diagnosis), WMH (White matter hyperintensities), WMH_UKB (UK Biobank white matter hyperintensities), iFA (Inverse fractional anisotropy), MD (Mean diffusivity), LS (Lacunar stroke), Heart_Fail (Heart failure), CAD (Coronary artery disease), …

## Sheet: Sup. Table 8.
Supplementary Table 8. Alternative downstream biomarker Mendelain randomization
				IVW Mendelian Randomization									Weighted Median Mendelian Randomization						MR-Egger
Target	Exposure	Outcome	Clumping_Threshold	IVW_SNPs	IVW_Est	IVW_SE	IVW_lCI	IVW_uCI	IVW_Pvalue	FStat	Heter.Stat	Heter.pval	WM_SNPs	WM_Est	WM_SE	WM_lCI	WM_uCI	WM_Pvalue	Egg_SNPs	Egg_Est	Egg_SE	Egg_lCI	Egg_uCI	Egg_Pvalue	Egg_Int	Egg_IntSE	Egg_IntlCI	Egg_IntuCI	Egg_IntPvalue
ANGPTL3	Triglycerides	WMH	5e-08	1	-0.0576369	0.0847002	-0.223646	0.108373	0.4962	393.172	NA	NA	NA	NA	NA	NA	NA	NA	NA	NA	NA	NA	NA	NA	NA	NA	NA	NA	NA
ANGPTL3	Triglycerides	WMH_UKB	5e-08	1	-0.223343	0.101287	-0.421862	-0.0248237	0.0274508	393.172	NA	NA	NA	NA	NA	NA	NA	NA	NA	NA	NA	NA	NA	NA	NA	NA	NA	NA	NA
ANGPTL3	Triglycerides	iFA	5e-08	1	-0.485016	0.471624	-1.40938	0.43935	0.303764	393.172	NA	NA	NA	NA	NA	NA	NA	NA	NA	NA	NA	NA	NA	NA	NA	NA	NA	NA	NA
ANGPTL3	Triglycerides	MD	5e-08	1	-1.17851	0.466718	-2.09326	-0.263763	0.0115662	393.172	NA	NA	NA	NA	NA	NA	NA	NA	NA	NA	NA	NA	NA	NA	NA	NA	NA	NA	NA
ANGPTL3	Triglycerides	LS	5e-08	1	-0.436599	0.305476	-1.03532	0.162122	0.152934	393.172	NA	NA	NA	NA	NA	NA	NA	NA	NA	NA	NA	NA	NA	NA	NA	NA	NA	NA	NA
ANGPTL3	Triglycerides	VaD	5e-08	1	-0.0576369	0.304035	-0.653534	0.53826	0.849643	393.172	NA	NA	NA	NA	NA	NA	NA	NA	NA	NA	NA	NA	NA	NA	NA	NA	NA	NA	NA
ANGPTL3	Triglycerides	CAD	5e-08	1	-0.0657733	0.104551	-0.27069	0.139144	0.529283	393.172	NA	NA	NA	NA	NA	NA	NA	NA	NA	NA	NA	NA	NA	NA	NA	NA	NA	NA	NA
APOB	Triglycerides	WMH	5e-08	1	-0.148704	0.104719	-0.35395	0.0565418	0.1556	353.247	NA	NA	NA	NA	NA	NA	NA	NA	NA	NA	NA	NA	NA	NA	NA	NA	NA	NA	NA
APOB	Triglycerides	WMH_UKB	5e-08	1	0.0538981	0.11471	-0.17093	0.278726	0.638453	353.247	NA	NA	NA	NA	NA	NA	NA	NA	NA	NA	NA	NA	NA	NA	NA	NA	NA	NA	NA
APOB	Triglycerides	iFA	5e-08	1	0.896025	0.534134	-0.150858	1.94291	0.0934392	353.247	NA	NA	NA	NA	NA	NA	NA	NA	NA	NA	NA	NA	NA	NA	NA	NA	NA	NA	NA
APOB	Triglycerides	MD	5e-08	1	0.254071	0.528816	-0.782389	1.29053	0.630906	353.247	NA	NA	NA	NA	NA	NA	NA	NA	NA	NA	NA	NA	NA	NA	NA	NA	NA	NA	NA
APOB	Triglycerides	LS	5e-08	1	-0.607094	0.334243	-1.2622	0.0480098	0.0693203	353.247	NA	NA	NA	NA	NA	NA	NA	NA	NA	NA	NA	NA	NA	NA	NA	NA	NA	NA	NA
APOB	Triglycerides	VaD	5e-08	1	0.248295	0.316508	-0.372049	0.868638	0.432757	353.247	NA	NA	NA	NA	NA	NA	NA	NA	NA	NA	NA	NA	NA	NA	NA	NA	NA	NA	NA
APOB	Triglycerides	CAD	5e-08	1	-0.103272	0.116471	-0.331551	0.125007	0.375255	353.247	NA	NA	NA	NA	NA	NA	NA	NA	NA	NA	NA	NA	NA	NA	NA	NA	NA	NA	NA
NPC1L1	Triglycerides	WMH	5e-08	1	0.281437	0.354075	-0.412537	0.975412	0.4267	24.1254	NA	NA	NA	NA	NA	NA	NA	NA	NA	NA	NA	NA	NA	NA	NA	NA	NA	NA	NA
NPC1L1	Triglycerides	WMH_UKB	5e-08	1	0.51459	0.419914	-0.308427	1.33761	0.220401	24.1254	NA	NA	NA	NA	NA	NA	NA	NA	NA	NA	NA	NA	NA	NA	NA	NA	NA	NA	NA
NPC1L1	Triglycerides	iFA	5e-08	1	3.09682	1.95465	-0.734217	6.92786	0.113117	24.1254	NA	NA	NA	NA	NA	NA	NA	NA	NA	NA	NA	NA	NA	NA	NA	NA	NA	NA	NA
NPC1L1	Triglycerides	MD	5e-08	1	0.720257	1.9348	-3.07189	4.5124	0.709696	24.1254	NA	NA	NA	NA	NA	NA	NA	NA	NA	NA	NA	NA	NA	NA	NA	NA	NA	NA	NA
NPC1L1	Triglycerides	LS	5e-08	1	0.832335	1.30539	-1.72618	3.39085	0.523725	24.1254	NA	NA	NA	NA	NA	NA	NA	NA	NA	NA	NA	NA	NA	NA	NA	NA	NA	NA	NA
NPC1L1	Triglycerides	VaD	5e-08	1	-0.94012	1.18563	-3.26391	1.38367	0.427819	24.1254	NA	NA	NA	NA	NA	NA	NA	NA	NA	NA	NA	NA	NA	NA	NA	NA	NA	NA	NA
NPC1L1	Triglycerides	CAD	5e-08	1	1.67418	0.428896	0.833558	2.5148	9.48275e-05	24.1254	NA	NA	NA	NA	NA	NA	NA	NA	NA	NA	NA	NA	NA	NA	NA	NA	NA	NA	NA
MTTP	Triglycerides	WMH	5e-08	1	-0.36612	0.42609	-1.20124	0.469002	0.3902	18.112	NA	NA	NA	NA	NA	NA	NA	NA	NA	NA	NA	NA	NA	NA	NA	NA	NA	NA	NA
MTTP	Triglycerides	WMH_UKB	5e-08	1	-0.0818503	0.460587	-0.984585	0.820885	0.858952	18.112	NA	NA	NA	NA	NA	NA	NA	NA	NA	NA	NA	NA	NA	NA	NA	NA	NA	NA	NA
MTTP	Triglycerides	iFA	5e-08	1	-0.732262	2.14486	-4.93611	3.47158	0.7328	18.112	NA	NA	NA	NA	NA	NA	NA	NA	NA	NA	NA	NA	NA	NA	NA	NA	NA	NA	NA
MTTP	Triglycerides	MD	5e-08	1	2.68665	2.12256	-1.47349	6.84679	0.205599	18.112	NA	NA	NA	NA	NA	NA	NA	NA	NA	NA	NA	NA	NA	NA	NA	NA	NA	NA	NA
MTTP	Triglycerides	LS	5e-08	1	2.21311	1.43169	-0.592954	5.01918	0.122153	18.112	NA	NA	NA	NA	NA	NA	NA	NA	NA	NA	NA	NA	NA	NA	NA	NA	NA	NA	NA
MTTP	Triglycerides	VaD	5e-08	1	-0.147541	1.35519	-2.80367	2.50859	0.913305	18.112	NA	NA	NA	NA	NA	NA	NA	NA	NA	NA	NA	NA	NA	NA	NA	NA	NA	NA	NA
MTTP	Triglycerides	CAD	5e-08	1	0.520763	0.466366	-0.393298	1.43482	0.264148	18.112	NA	NA	NA	NA	NA	NA	NA	NA	NA	NA	NA	NA	NA	NA	NA	NA	NA	NA	NA
ADRB1	SBP	WMH	5e-08	1	0.326883	0.315784	-0.292042	0.945809	0.3006	54.2753	NA	NA	NA	NA	NA	NA	NA	NA	NA	NA	NA	NA	NA	NA	NA	NA	NA	NA	NA
ADRB1	SBP	WMH_UKB	5e-08	1	0.281922	0.374028	-0.451158	1.015	0.451001	54.2753	NA	NA	NA	NA	NA	NA	NA	NA	NA	NA	NA	NA	NA	NA	NA	NA	NA	NA	NA
ADRB1	SBP	iFA	5e-08	1	0.804826	1.74296	-2.61131	4.22097	0.644255	54.2753	NA	NA	NA	NA	NA	NA	NA	NA	NA	NA	NA	NA	NA	NA	NA	NA	NA	NA	NA
ADRB1	SBP	MD	5e-08	1	2.27094	1.72462	-1.10925	5.65114	0.187913	54.2753	NA	NA	NA	NA	NA	NA	NA	NA	NA	NA	NA	NA	NA	NA	NA	NA	NA	NA	NA
ADRB1	SBP	LS	5e-08	1	-2.00587	1.1639	-4.28708	0.275332	0.0848154	54.2753	NA	NA	NA	NA	NA	NA	NA	NA	NA	NA	NA	NA	NA	NA	NA	NA	NA	NA	NA
ADRB1	SBP	VaD	5e-08	1	0.846925	1.03018	-1.17219	2.86603	0.411011	20.854	NA	NA	NA	NA	NA	NA	NA	NA	NA	NA	NA	NA	NA	NA	NA	NA	NA	NA	NA
ADRB1	SBP	Stroke	5e-08	1	-0.0792444	0.440797	-0.943191	0.784702	0.857329	54.2753	NA	NA	NA	NA	NA	NA	NA	NA	NA	NA	NA	NA	NA	NA	NA	NA	NA	NA	NA
ADRB1	SBP	Heart_Fail	5e-08	1	0.346694	0.584427	-0.798763	1.49215	0.553034	54.2753	NA	NA	NA	NA	NA	NA	NA	NA	NA	NA	NA	NA	NA	NA	NA	NA	NA	NA	NA
ADRB1	SBP	CAD	5e-08	1	0.771969	0.382645	0.0219989	1.52194	0.043648	54.2753	NA	NA	NA	NA	NA	NA	NA	NA	NA	NA	NA	NA	NA	NA	NA	NA	NA	NA	NA
SLC12A1	SBP	WMH	5e-08	1	0.42852	0.609481	-0.766042	1.62308	0.482	18.013	NA	NA	NA	NA	NA	NA	NA	NA	NA	NA	NA	NA	NA	NA	NA	NA	NA	NA	NA
SLC12A1	SBP	WMH_UKB	5e-08	1	-0.127074	0.654361	-1.4096	1.15545	0.846022	18.013	NA	NA	NA	NA	NA	NA	NA	NA	NA	NA	NA	NA	NA	NA	NA	NA	NA	NA	NA
SLC12A1	SBP	iFA	5e-08	1	-2.97673	3.04677	-8.94829	2.99483	0.328564	18.013	NA	NA	NA	NA	NA	NA	NA	NA	NA	NA	NA	NA	NA	NA	NA	NA	NA	NA	NA
SLC12A1	SBP	MD	5e-08	1	-3.46883	3.01615	-9.38038	2.44272	0.250109	18.013	NA	NA	NA	NA	NA	NA	NA	NA	NA	NA	NA	NA	NA	NA	NA	NA	NA	NA	NA
SLC12A1	SBP	LS	5e-08	1	-0.0742768	2.03976	-4.07212	3.92357	0.970952	18.013	NA	NA	NA	NA	NA	NA	NA	NA	NA	NA	NA	NA	NA	NA	NA	NA	NA	NA	NA
SLC12A1	SBP	VaD	5e-08	1	-2.9825	2.02833	-6.95795	0.992951	0.141447	18.013	NA	NA	NA	NA	NA	NA	NA	NA	NA	NA	NA	NA	NA	NA	NA	NA	NA	NA	NA
SLC12A1	SBP	Stroke	5e-08	1	0.217117	0.782763	-1.31707	1.7513	0.781494	18.013	NA	NA	NA	NA	NA	NA	NA	NA	NA	NA	NA	NA	NA	NA	NA	NA	NA	NA	NA
SLC12A1	SBP	Heart_Fail	5e-08	1	-1.58267	1.07987	-3.69917	0.53384	0.142755	18.013	NA	NA	NA	NA	NA	NA	NA	NA	NA	NA	NA	NA	NA	NA	NA	NA	NA	NA	NA
SLC12A1	SBP	CAD	5e-08	1	1.96279	0.654876	0.679255	3.24632	0.0027248	18.013	NA	NA	NA	NA	NA	NA	NA	NA	NA	NA	NA	NA	NA	NA	NA	NA	NA	NA	NA
KCNJ1	SBP	WMH	5e-08	1	0.771929	0.51513	-0.237707	1.78157	0.134	21.0779	NA	NA	NA	NA	NA	NA	NA	NA	NA	NA	NA	NA	NA	NA	NA	NA	NA	NA	NA
KCNJ1	SBP	WMH_UKB	5e-08	1	0.999219	0.59663	-0.170154	2.16859	0.0939789	21.0779	NA	NA	NA	NA	NA	NA	NA	NA	NA	NA	NA	NA	NA	NA	NA	NA	NA	NA	NA
KCNJ1	SBP	iFA	5e-08	1	2.34736	2.77651	-3.0945	7.78922	0.397868	21.0779	NA	NA	NA	NA	NA	NA	NA	NA	NA	NA	NA	NA	NA	NA	NA	NA	NA	NA	NA
KCNJ1	SBP	MD	5e-08	1	6.44688	2.74748	1.06191	11.8318	0.0189524	21.0779	NA	NA	NA	NA	NA	NA	NA	NA	NA	NA	NA	NA	NA	NA	NA	NA	NA	NA	NA
KCNJ1	SBP	LS	5e-08	1	-0.600389	1.88694	-4.29872	3.09794	0.750347	21.0779	NA	NA	NA	NA	NA	NA	NA	NA	NA	NA	NA	NA	NA	NA	NA	NA	NA	NA	NA
KCNJ1	SBP	VaD	5e-08	1	2.23859	1.69824	-1.0899	5.56709	0.187443	21.0779	NA	NA	NA	NA	NA	NA	NA	NA	NA	NA	NA	NA	NA	NA	NA	NA	NA	NA	NA
KCNJ1	SBP	Stroke	5e-08	1	0.488889	0.71189	-0.906391	1.88417	0.492242	21.0779	NA	NA	NA	NA	NA	NA	NA	NA	NA	NA	NA	NA	NA	NA	NA	NA	NA	NA	NA
KCNJ1	SBP	Heart_Fail	5e-08	1	0.446004	0.88343	-1.28549	2.17749	0.613661	21.0779	NA	NA	NA	NA	NA	NA	NA	NA	NA	NA	NA	NA	NA	NA	NA	NA	NA	NA	NA
KCNJ1	SBP	CAD	5e-08	1	0.136144	0.617772	-1.07467	1.34695	0.825575	21.0779	NA	NA	NA	NA	NA	NA	NA	NA	NA	NA	NA	NA	NA	NA	NA	NA	NA	NA	NA
CACNA1C	DBP	WMH	5e-08	1	0.166386	0.421023	-0.658805	0.991576	0.6927	29.4381	NA	NA	NA	NA	NA	NA	NA	NA	NA	NA	NA	NA	NA	NA	NA	NA	NA	NA	NA
CACNA1C	DBP	WMH_UKB	5e-08	1	0.394658	0.506048	-0.597179	1.38649	0.435461	29.4381	NA	NA	NA	NA	NA	NA	NA	NA	NA	NA	NA	NA	NA	NA	NA	NA	NA	NA	NA
CACNA1C	DBP	iFA	5e-08	1	-0.286323	2.3583	-4.90851	4.33586	0.903366	29.4381	NA	NA	NA	NA	NA	NA	NA	NA	NA	NA	NA	NA	NA	NA	NA	NA	NA	NA	NA
CACNA1C	DBP	MD	5e-08	1	-1.69707	2.33363	-6.27089	2.87675	0.467088	29.4381	NA	NA	NA	NA	NA	NA	NA	NA	NA	NA	NA	NA	NA	NA	NA	NA	NA	NA	NA
CACNA1C	DBP	LS	5e-08	1	0.101278	1.61322	-3.06057	3.26313	0.949941	29.4381	NA	NA	NA	NA	NA	NA	NA	NA	NA	NA	NA	NA	NA	NA	NA	NA	NA	NA	NA
CACNA1C	DBP	VaD	5e-08	1	0.441284	1.4613	-2.42281	3.30538	0.762667	29.4381	NA	NA	NA	NA	NA	NA	NA	NA	NA	NA	NA	NA	NA	NA	NA	NA	NA	NA	NA
CACNA1C	DBP	Stroke	5e-08	1	0.43405	0.614904	-0.77114	1.63924	0.480261	29.4381	NA	NA	NA	NA	NA	NA	NA	NA	NA	NA	NA	NA	NA	NA	NA	NA	NA	NA	NA
CACNA1C	DBP	Heart_Fail	5e-08	1	-0.513626	0.766821	-2.01657	0.989316	0.502978	29.4381	NA	NA	NA	NA	NA	NA	NA	NA	NA	NA	NA	NA	NA	NA	NA	NA	NA	NA	NA
CACNA1C	DBP	CAD	5e-08	1	0.143006	0.521573	-0.879259	1.16527	0.783945	29.4381	NA	NA	NA	NA	NA	NA	NA	NA	NA	NA	NA	NA	NA	NA	NA	NA	NA	NA	NA
ADRB1	DBP	WMH	5e-08	2	0.534811	0.202629	0.137666	0.931956	0.00830613	65.7607	4.64083	0.0312199	NA	NA	NA	NA	NA	NA	NA	NA	NA	NA	NA	NA	NA	NA	NA	NA	NA
ADRB1	DBP	WMH_UKB	5e-08	2	0.685836	0.239938	0.215567	1.15611	0.00425795	65.7607	9.01644	0.00267563	NA	NA	NA	NA	NA	NA	NA	NA	NA	NA	NA	NA	NA	NA	NA	NA	NA
ADRB1	DBP	iFA	5e-08	2	1.72102	1.118	-0.470232	3.91227	0.123715	65.7607	2.29331	0.129932	NA	NA	NA	NA	NA	NA	NA	NA	NA	NA	NA	NA	NA	NA	NA	NA	NA
ADRB1	DBP	MD	5e-08	2	3.13135	1.10627	0.963105	5.2996	0.00464676	65.7607	3.72051	0.0537479	NA	NA	NA	NA	NA	NA	NA	NA	NA	NA	NA	NA	NA	NA	NA	NA	NA
ADRB1	DBP	LS	5e-08	2	-0.286974	0.754067	-1.76492	1.19097	0.703523	65.7607	6.90569	0.00859219	NA	NA	NA	NA	NA	NA	NA	NA	NA	NA	NA	NA	NA	NA	NA	NA	NA
ADRB1	DBP	VaD	5e-08	2	0.748475	0.677703	-0.579798	2.07675	0.269407	65.7607	0.0610474	0.804848	NA	NA	NA	NA	NA	NA	NA	NA	NA	NA	NA	NA	NA	NA	NA	NA	NA
ADRB1	DBP	Stroke	5e-08	2	0.264979	0.27939	-0.282615	0.812572	0.342915	65.7607	2.95307	0.0857148	NA	NA	NA	NA	NA	NA	NA	NA	NA	NA	NA	NA	NA	NA	NA	NA	NA
ADRB1	DBP	Heart_Fail	5e-08	2	-0.0893212	0.363338	-0.801451	0.622808	0.80581	65.7607	1.84263	0.174643	NA	NA	NA	NA	NA	NA	NA	NA	NA	NA	NA	NA	NA	NA	NA	NA	NA
ADRB1	DBP	CAD	5e-08	2	0.678603	0.245663	0.197113	1.16009	0.00573892	65.7607	0.298878	0.584587	NA	NA	NA	NA	NA	NA	NA	NA	NA	NA	NA	NA	NA	NA	NA	NA	NA
ADRA1A	DBP	WMH	5e-05	2	-0.10293	0.354632	-0.797996	0.592136	0.771628	20.8458	2.44917	0.117587	NA	NA	NA	NA	NA	NA	NA	NA	NA	NA	NA	NA	NA	NA	NA	NA	NA
ADRA1A	DBP	WMH_UKB	5e-05	2	0.407417	0.425472	-0.426492	1.24133	0.338282	20.8458	0.0400246	0.841432	NA	NA	NA	NA	NA	NA	NA	NA	NA	NA	NA	NA	NA	NA	NA	NA	NA
ADRA1A	DBP	iFA	5e-05	2	-0.011173	1.98005	-3.89201	3.86966	0.995498	20.8458	0.941087	0.331998	NA	NA	NA	NA	NA	NA	NA	NA	NA	NA	NA	NA	NA	NA	NA	NA	NA
ADRA1A	DBP	MD	5e-05	2	-0.504392	1.95926	-4.34447	3.33569	0.796839	20.8458	0.0495002	0.823935	NA	NA	NA	NA	NA	NA	NA	NA	NA	NA	NA	NA	NA	NA	NA	NA	NA
ADRA1A	DBP	LS	5e-05	2	-3.13454	1.3112	-5.70444	-0.564647	0.0168209	20.8458	0.349818	0.554216	NA	NA	NA	NA	NA	NA	NA	NA	NA	NA	NA	NA	NA	NA	NA	NA	NA
ADRA1A	DBP	VaD	5e-05	2	1.9927	1.20774	-0.374431	4.35983	0.0989555	20.8458	0.920299	0.337396	NA	NA	NA	NA	NA	NA	NA	NA	NA	NA	NA	NA	NA	NA	NA	NA	NA
ADRA1A	DBP	Stroke	5e-05	2	0.170153	0.482975	-0.776461	1.11677	0.724613	20.8458	0.485034	0.486151	NA	NA	NA	NA	NA	NA	NA	NA	NA	NA	NA	NA	NA	NA	NA	NA	NA
ADRA1A	DBP	Heart_Fail	5e-05	2	0.519855	0.619065	-0.693491	1.7332	0.401054	20.8458	0.966799	0.32548	NA	NA	NA	NA	NA	NA	NA	NA	NA	NA	NA	NA	NA	NA	NA	NA	NA
ADRA1A	DBP	CAD	5e-05	2	-0.306148	0.436364	-1.16141	0.54911	0.482936	20.8458	0.721245	0.395736	NA	NA	NA	NA	NA	NA	NA	NA	NA	NA	NA	NA	NA	NA	NA	NA	NA
SLC12A3	DBP	WMH	5e-08	1	0.548137	0.470186	-0.37341	1.46968	0.2437	23.8168	NA	NA	NA	NA	NA	NA	NA	NA	NA	NA	NA	NA	NA	NA	NA	NA	NA	NA	NA
SLC12A3	DBP	WMH_UKB	5e-08	1	0.19849	0.563426	-0.905804	1.30278	0.72462	23.8168	NA	NA	NA	NA	NA	NA	NA	NA	NA	NA	NA	NA	NA	NA	NA	NA	NA	NA	NA
SLC12A3	DBP	iFA	5e-08	1	1.59247	2.62479	-3.55202	6.73695	0.544047	23.8168	NA	NA	NA	NA	NA	NA	NA	NA	NA	NA	NA	NA	NA	NA	NA	NA	NA	NA	NA
SLC12A3	DBP	MD	5e-08	1	1.39313	2.59761	-3.69809	6.48436	0.591742	23.8168	NA	NA	NA	NA	NA	NA	NA	NA	NA	NA	NA	NA	NA	NA	NA	NA	NA	NA	NA
SLC12A3	DBP	LS	5e-08	1	-0.276894	1.74048	-3.68817	3.13438	0.873597	23.8168	NA	NA	NA	NA	NA	NA	NA	NA	NA	NA	NA	NA	NA	NA	NA	NA	NA	NA	NA
SLC12A3	DBP	VaD	5e-08	1	0.423817	1.61051	-2.73272	3.58035	0.792429	23.8168	NA	NA	NA	NA	NA	NA	NA	NA	NA	NA	NA	NA	NA	NA	NA	NA	NA	NA	NA
SLC12A3	DBP	Stroke	5e-08	1	0.762871	0.593344	-0.400062	1.9258	0.198543	23.8168	NA	NA	NA	NA	NA	NA	NA	NA	NA	NA	NA	NA	NA	NA	NA	NA	NA	NA	NA
SLC12A3	DBP	Heart_Fail	5e-08	1	0.322101	0.678108	-1.00697	1.65117	0.634787	23.8168	NA	NA	NA	NA	NA	NA	NA	NA	NA	NA	NA	NA	NA	NA	NA	NA	NA	NA	NA
SLC12A3	DBP	CAD	5e-08	1	-0.222606	0.570995	-1.34174	0.896523	0.696642	23.8168	NA	NA	NA	NA	NA	NA	NA	NA	NA	NA	NA	NA	NA	NA	NA	NA	NA	NA	NA
KCNMA1	DBP	WMH	5e-08	1	0.459426	0.534455	-0.588085	1.50694	0.39	24.0006	NA	NA	NA	NA	NA	NA	NA	NA	NA	NA	NA	NA	NA	NA	NA	NA	NA	NA	NA
KCNMA1	DBP	WMH_UKB	5e-08	1	1.31604	0.565504	0.207671	2.42441	0.0199549	24.0006	NA	NA	NA	NA	NA	NA	NA	NA	NA	NA	NA	NA	NA	NA	NA	NA	NA	NA	NA
KCNMA1	DBP	iFA	5e-08	1	4.7118	2.63146	-0.445772	9.86937	0.0733634	24.0006	NA	NA	NA	NA	NA	NA	NA	NA	NA	NA	NA	NA	NA	NA	NA	NA	NA	NA	NA
KCNMA1	DBP	MD	5e-08	1	1.10164	2.6039	-4.00192	6.2052	0.672242	24.0006	NA	NA	NA	NA	NA	NA	NA	NA	NA	NA	NA	NA	NA	NA	NA	NA	NA	NA	NA
KCNMA1	DBP	LS	5e-08	1	0.0389344	1.82992	-3.54764	3.62551	0.983025	24.0006	NA	NA	NA	NA	NA	NA	NA	NA	NA	NA	NA	NA	NA	NA	NA	NA	NA	NA	NA
KCNMA1	DBP	VaD	5e-08	1	2.07131	1.62746	-1.11845	5.26107	0.203115	24.0006	NA	NA	NA	NA	NA	NA	NA	NA	NA	NA	NA	NA	NA	NA	NA	NA	NA	NA	NA
KCNMA1	DBP	Stroke	5e-08	1	0.895492	0.693033	-0.462828	2.25381	0.19631	24.0006	NA	NA	NA	NA	NA	NA	NA	NA	NA	NA	NA	NA	NA	NA	NA	NA	NA	NA	NA
KCNMA1	DBP	Heart_Fail	5e-08	1	-0.552869	0.965574	-2.44536	1.33962	0.566929	24.0006	NA	NA	NA	NA	NA	NA	NA	NA	NA	NA	NA	NA	NA	NA	NA	NA	NA	NA	NA
KCNMA1	DBP	CAD	5e-08	1	0.154677	0.577072	-0.976364	1.28572	0.78867	24.0006	NA	NA	NA	NA	NA	NA	NA	NA	NA	NA	NA	NA	NA	NA	NA	NA	NA	NA	NA
IL6R	IL6	WMH	5e-08	1	0.0331998	0.032675	-0.030842	0.0972415	0.3096	198.492	NA	NA	NA	NA	NA	NA	NA	NA	NA	NA	NA	NA	NA	NA	NA	NA	NA	NA	NA
IL6R	IL6	WMH_UKB	5e-08	1	0.0377594	0.0393458	-0.0393569	0.114876	0.337216	198.492	NA	NA	NA	NA	NA	NA	NA	NA	NA	NA	NA	NA	NA	NA	NA	NA	NA	NA	NA
IL6R	IL6	iFA	5e-08	1	0.0778363	0.183041	-0.280917	0.436589	0.670661	198.492	NA	NA	NA	NA	NA	NA	NA	NA	NA	NA	NA	NA	NA	NA	NA	NA	NA	NA	NA
IL6R	IL6	MD	5e-08	1	0.00801912	0.181159	-0.347045	0.363083	0.964693	198.492	NA	NA	NA	NA	NA	NA	NA	NA	NA	NA	NA	NA	NA	NA	NA	NA	NA	NA	NA
IL6R	IL6	LS	5e-08	1	-0.145392	0.119061	-0.378748	0.0879637	0.222028	198.492	NA	NA	NA	NA	NA	NA	NA	NA	NA	NA	NA	NA	NA	NA	NA	NA	NA	NA	NA
IL6R	IL6	VaD	5e-08	1	0.00915856	0.116199	-0.218588	0.236905	0.937178	198.492	NA	NA	NA	NA	NA	NA	NA	NA	NA	NA	NA	NA	NA	NA	NA	NA	NA	NA	NA
IL6R	IL6	Crohn	5e-08	1	-0.343446	0.0933028	-0.526316	-0.160576	0.000232338	198.492	NA	NA	NA	NA	NA	NA	NA	NA	NA	NA	NA	NA	NA	NA	NA	NA	NA	NA	NA
IL6R	IL6	UlColitis	5e-08	1	-0.110475	0.092158	-0.291101	0.0701512	0.230622	198.492	NA	NA	NA	NA	NA	NA	NA	NA	NA	NA	NA	NA	NA	NA	NA	NA	NA	NA	NA
IL6R	IL6	RA	5e-08	1	-0.379508	0.0755581	-0.527599	-0.231417	5.09429e-07	198.492	NA	NA	NA	NA	NA	NA	NA	NA	NA	NA	NA	NA	NA	NA	NA	NA	NA	NA	NA
PPIF	IL6	WMH	5e-05	1	-0.32216	0.128136	-0.573302	-0.0710185	0.01193	17.6006	NA	NA	NA	NA	NA	NA	NA	NA	NA	NA	NA	NA	NA	NA	NA	NA	NA	NA	NA
PPIF	IL6	WMH_UKB	5e-05	4	-0.0992636	0.0703188	-0.237086	0.0385586	0.158061	18.3535	5.65423	0.1297	4	-0.0669432	0.0684206	-0.201045	0.0671586	0.327873	4	0.177955	0.132833	-0.0823932	0.438303	0.180347	-0.0285332	0.0126148	-0.0532577	-0.00380874	0.0237041
PPIF	IL6	iFA	5e-05	4	-0.412859	0.2384	-0.880115	0.0543976	0.0833116	18.3535	2.66504	0.446202	4	-0.416405	0.322102	-1.04771	0.214904	0.19609	4	0.417166	0.617759	-0.793619	1.62795	0.499492	-0.085434	0.0586599	-0.200405	0.0295374	0.145274
PPIF	IL6	MD	5e-05	4	-0.304047	0.291752	-0.875872	0.267777	0.297346	18.3535	4.58741	0.204625	4	-0.304716	0.322092	-0.936004	0.326572	0.344121	4	0.782112	0.611358	-0.416128	1.98035	0.20079	-0.111813	0.0580599	-0.225608	0.0019823	0.0541266
PPIF	IL6	LS	5e-05	3	-0.0516653	0.252953	-0.547444	0.444113	0.838159	18.7757	0.429917	0.806575	3	0.03974	0.304441	-0.556954	0.636434	0.896144	3	-0.191893	0.494782	-1.16165	0.777862	0.698139	0.013337	0.0404439	-0.0659315	0.0926055	0.741577
PPIF	IL6	VaD	5e-05	3	-0.0252069	0.193136	-0.403747	0.353333	0.89616	18.2617	7.34642	0.0253948	3	-0.19418	0.262253	-0.708187	0.319827	0.45904	3	-1.10466	0.78616	-2.64551	0.436186	0.159982	0.0962367	0.0650352	-0.03123	0.223703	0.138936
PPIF	IL6	Crohn	5e-05	2	-0.924905	0.232167	-1.37994	-0.469867	6.78225e-05	18.8492	17.4088	3.01426e-05	NA	NA	NA	NA	NA	NA	NA	NA	NA	NA	NA	NA	NA	NA	NA	NA	NA
PPIF	IL6	UlColitis	5e-05	2	-0.323897	0.226619	-0.768062	0.120268	0.15293	18.8492	26.9275	2.11233e-07	NA	NA	NA	NA	NA	NA	NA	NA	NA	NA	NA	NA	NA	NA	NA	NA	NA
PPIF	IL6	RA	5e-05	4	-0.0748021	0.115372	-0.300926	0.151322	0.516754	18.3535	1.58891	0.661908	4	-0.0536528	0.144374	-0.336621	0.229315	0.710173	4	-0.095849	0.291649	-0.667471	0.475773	0.742424	0.00204889	0.0260758	-0.0490588	0.0531566	0.937371
ACAT1	WBC	WMH	5e-08	1	0.195947	0.360541	-0.510701	0.902595	0.5868	90.9462	NA	NA	NA	NA	NA	NA	NA	NA	NA	NA	NA	NA	NA	NA	NA	NA	NA	NA	NA
ACAT1	WBC	WMH_UKB	5e-08	1	-0.121129	0.385504	-0.876704	0.634446	0.753362	90.9462	NA	NA	NA	NA	NA	NA	NA	NA	NA	NA	NA	NA	NA	NA	NA	NA	NA	NA	NA
ACAT1	WBC	iFA	5e-08	1	0.302451	1.79483	-3.21535	3.82025	0.86618	90.9462	NA	NA	NA	NA	NA	NA	NA	NA	NA	NA	NA	NA	NA	NA	NA	NA	NA	NA	NA
ACAT1	WBC	MD	5e-08	1	0.208355	1.77626	-3.27304	3.68975	0.906622	90.9462	NA	NA	NA	NA	NA	NA	NA	NA	NA	NA	NA	NA	NA	NA	NA	NA	NA	NA	NA
ACAT1	WBC	LS	5e-08	1	1.29885	1.19807	-1.04934	3.64703	0.278315	90.9462	NA	NA	NA	NA	NA	NA	NA	NA	NA	NA	NA	NA	NA	NA	NA	NA	NA	NA	NA
ACAT1	WBC	VaD	5e-08	1	0.627029	1.0973	-1.52364	2.7777	0.567709	90.9462	NA	NA	NA	NA	NA	NA	NA	NA	NA	NA	NA	NA	NA	NA	NA	NA	NA	NA	NA
ACAT1	WBC	Crohn	5e-08	1	-0.246333	0.901355	-2.01296	1.52029	0.784629	90.9462	NA	NA	NA	NA	NA	NA	NA	NA	NA	NA	NA	NA	NA	NA	NA	NA	NA	NA	NA
ACAT1	WBC	UlColitis	5e-08	1	-1.75792	0.895756	-3.51357	-0.00227165	0.0497043	90.9462	NA	NA	NA	NA	NA	NA	NA	NA	NA	NA	NA	NA	NA	NA	NA	NA	NA	NA	NA
ACAT1	WBC	RA	5e-08	1	0.766991	0.895756	-0.988659	2.52264	0.39186	90.9462	NA	NA	NA	NA	NA	NA	NA	NA	NA	NA	NA	NA	NA	NA	NA	NA	NA	NA	NA
PLA2G1B	WBC	WMH_UKB	5e-08	1	-0.353613	0.77787	-1.87821	1.17098	0.649403	21.9019	NA	NA	NA	NA	NA	NA	NA	NA	NA	NA	NA	NA	NA	NA	NA	NA	NA	NA	NA
PLA2G1B	WBC	FA	5e-08	1	2.53761	3.62281	-4.56296	9.63819	0.483643	21.9019	NA	NA	NA	NA	NA	NA	NA	NA	NA	NA	NA	NA	NA	NA	NA	NA	NA	NA	NA
PLA2G1B	WBC	MD	5e-08	1	2.82919	3.5862	-4.19963	9.85801	0.430164	21.9019	NA	NA	NA	NA	NA	NA	NA	NA	NA	NA	NA	NA	NA	NA	NA	NA	NA	NA	NA
PLA2G1B	WBC	LS	5e-08	1	-0.334648	2.72688	-5.67924	5.00994	0.902327	21.9019	NA	NA	NA	NA	NA	NA	NA	NA	NA	NA	NA	NA	NA	NA	NA	NA	NA	NA	NA
TNF	WBC	WMH_UKB	5e-08	3	0.37964	0.0774895	0.227763	0.531517	9.62055e-07	746.733	1.46339	0.481094	3	0.375169	0.0806747	0.21705	0.533289	3.31303e-06	3	0.57639	0.183961	0.215832	0.936947	0.00172905	-0.0112489	0.00953912	-0.0299452	0.00744744	0.238303
TNF	WBC	iFA	5e-08	3	1.63832	0.360837	0.931089	2.34554	5.61688e-06	746.733	1.31928	0.517038	3	1.63477	0.374474	0.900809	2.36872	1.26836e-05	3	2.53007	0.856694	0.850981	4.20916	0.00314401	-0.0509956	0.044433	-0.138083	0.0360915	0.251094
TNF	WBC	MD	5e-08	3	2.12836	0.35708	1.4285	2.82823	2.51527e-09	746.733	1.60538	0.448121	3	2.0808	0.37408	1.34761	2.81398	2.66029e-08	3	1.25132	0.847771	-0.410279	2.91292	0.13994	0.0501499	0.0439663	-0.0360225	0.136322	0.254018
TNF	WBC	LS	5e-08	3	-0.0281768	0.270333	-0.558019	0.501666	0.916987	746.733	1.72975	0.421105	3	0.00663866	0.286485	-0.554861	0.568139	0.981512	3	0.179454	0.817749	-1.42331	1.78221	0.826301	-0.011968	0.0428045	-0.0958632	0.0719273	0.779788
TNF	WBC	VaD	5e-08	3	0.191722	0.244248	-0.286996	0.67044	0.432485	746.733	0.129149	0.937466	3	0.202883	0.24666	-0.280562	0.686327	0.410781	3	0.22455	0.645693	-1.04099	1.49009	0.728016	-0.00208428	0.0379493	-0.0764635	0.072295	0.9562
TNF	WBC	Crohn	5e-08	2	0.696756	0.203838	0.297242	1.09627	0.000630385	1004.61	21.929	2.82925e-06	NA	NA	NA	NA	NA	NA	NA	NA	NA	NA	NA	NA	NA	NA	NA	NA	NA
TNF	WBC	UlColitis	5e-08	2	-0.683317	0.201675	-1.07859	-0.288042	0.000703501	1004.61	5.95844	0.014647	NA	NA	NA	NA	NA	NA	NA	NA	NA	NA	NA	NA	NA	NA	NA	NA	NA
TNF	WBC	RA	5e-08	3	0.167599	0.147235	-0.120977	0.456175	0.254992	746.733	16.6479	0.000242635	3	0.167469	0.15747	-0.141166	0.476104	0.287555	3	1.454	0.34799	0.77195	2.13605	2.93731e-05	-0.0723563	0.0177352	-0.107117	-0.037596	4.50705e-05
JAK2	WBC	WMH	5e-08	3	0.259337	0.230191	-0.19183	0.710503	0.259906	60.8221	2.82732	0.243252	3	0.335654	0.283803	-0.22059	0.891898	0.236928	3	1.02134	2.3374	-3.55988	5.60256	0.662144	-0.0112846	0.0341845	-0.078285	0.0557157	0.741316
JAK2	WBC	WMH_UKB	5e-08	3	-0.0435444	0.2717	-0.576066	0.488977	0.872671	60.8221	0.753869	0.685961	3	0.0501095	0.307295	-0.552178	0.652397	0.870466	3	0.237426	1.73239	-3.158	3.63285	0.890991	-0.00417102	0.0253992	-0.0539525	0.0456105	0.869559
JAK2	WBC	iFA	5e-08	3	1.10489	1.26556	-1.37555	3.58534	0.382637	60.8221	1.36611	0.505072	3	0.982091	1.47548	-1.90979	3.87397	0.50566	3	-4.41898	8.06989	-20.2357	11.3977	0.583974	0.0820123	0.11833	-0.149911	0.313935	0.488259
JAK2	WBC	MD	5e-08	3	0.328076	1.25233	-2.12644	2.78259	0.793342	60.8221	3.22481	0.199407	3	0.598265	1.54047	-2.421	3.61753	0.697746	3	-4.88838	13.3326	-31.0199	21.2431	0.713882	0.0774497	0.195503	-0.305729	0.460629	0.69199
JAK2	WBC	LS	5e-08	3	0.0772226	0.851246	-1.59119	1.74563	0.927717	60.8221	4.16648	0.124526	3	-0.223322	1.06897	-2.31846	1.87182	0.834516	3	3.3353	10.6904	-17.6175	24.2881	0.755048	-0.0482381	0.156358	-0.354694	0.258218	0.757694
JAK2	WBC	VaD	5e-08	3	-0.18734	0.779789	-1.7157	1.34102	0.81014	60.8221	0.496827	0.780037	3	0.0531334	0.874312	-1.66049	1.76675	0.951541	3	2.96031	5.02697	-6.89237	12.813	0.555938	-0.0467826	0.0738101	-0.191448	0.0978826	0.526196
JAK2	WBC	Crohn	5e-08	3	3.2868	0.656199	2.00067	4.57292	5.4759e-07	60.8221	79.0068	6.98044e-18	3	1.62048	1.29231	-0.912396	4.15336	0.209862	3	-6.06304	36.0291	-76.6787	64.5526	0.866362	0.138509	0.527153	-0.894693	1.17171	0.792744
JAK2	WBC	UlColitis	5e-08	3	3.8738	0.644381	2.61084	5.13676	1.83627e-09	60.8221	74.9127	5.40644e-17	3	2.86856	1.34118	0.239906	5.49722	0.0324485	3	-7.43292	33.7239	-73.5305	58.6647	0.825556	0.167493	0.493409	-0.79957	1.13456	0.734262
JAK2	WBC	RA	5e-08	3	-0.629464	0.573568	-1.75364	0.494708	0.272443	60.8221	0.601574	0.740235	3	-0.738162	0.659068	-2.02991	0.553587	0.26271	3	-1.42719	3.84219	-8.95774	6.10336	0.7103	0.0118763	0.0565599	-0.0989792	0.122732	0.833686
ATIC	WBC	WMH	5e-08	1	-0.410327	0.566411	-1.52047	0.699818	0.4688	37.2374	NA	NA	NA	NA	NA	NA	NA	NA	NA	NA	NA	NA	NA	NA	NA	NA	NA	NA	NA
ATIC	WBC	WMH_UKB	5e-08	1	-0.961677	0.604223	-2.14593	0.222578	0.111476	37.2374	NA	NA	NA	NA	NA	NA	NA	NA	NA	NA	NA	NA	NA	NA	NA	NA	NA	NA	NA
ATIC	WBC	iFA	5e-08	1	-0.787459	2.81246	-6.29979	4.72487	0.779486	37.2374	NA	NA	NA	NA	NA	NA	NA	NA	NA	NA	NA	NA	NA	NA	NA	NA	NA	NA	NA
ATIC	WBC	MD	5e-08	1	0.270329	2.78333	-5.1849	5.72556	0.922628	37.2374	NA	NA	NA	NA	NA	NA	NA	NA	NA	NA	NA	NA	NA	NA	NA	NA	NA	NA	NA
ATIC	WBC	LS	5e-08	1	0.367584	1.59856	-2.76554	3.50071	0.818133	37.2374	NA	NA	NA	NA	NA	NA	NA	NA	NA	NA	NA	NA	NA	NA	NA	NA	NA	NA	NA
ATIC	WBC	VaD	5e-08	1	-0.350487	1.74389	-3.76844	3.06747	0.840714	37.2374	NA	NA	NA	NA	NA	NA	NA	NA	NA	NA	NA	NA	NA	NA	NA	NA	NA	NA	NA
ATIC	WBC	Crohn	5e-08	1	0.0170969	1.42759	-2.78094	2.81513	0.990445	37.2374	NA	NA	NA	NA	NA	NA	NA	NA	NA	NA	NA	NA	NA	NA	NA	NA	NA	NA	NA
ATIC	WBC	UlColitis	5e-08	1	-2.70986	1.4105	-5.47439	0.0546594	0.054705	37.2374	NA	NA	NA	NA	NA	NA	NA	NA	NA	NA	NA	NA	NA	NA	NA	NA	NA	NA	NA
ATIC	WBC	RA	5e-08	1	-1.50453	1.3763	-4.20204	1.19297	0.27432	37.2374	NA	NA	NA	NA	NA	NA	NA	NA	NA	NA	NA	NA	NA	NA	NA	NA	NA	NA	NA
ALOX5	WBC	WMH_UKB	5e-08	1	1.6056	0.789135	0.0589263	3.15228	0.0418875	20.3062	NA	NA	NA	NA	NA	NA	NA	NA	NA	NA	NA	NA	NA	NA	NA	NA	NA	NA	NA
ALOX5	WBC	iFA	5e-08	1	2.25854	3.67494	-4.94421	9.46128	0.538833	20.3062	NA	NA	NA	NA	NA	NA	NA	NA	NA	NA	NA	NA	NA	NA	NA	NA	NA	NA	NA
ALOX5	WBC	MD	5e-08	1	5.81312	3.63602	-1.31334	12.9396	0.109874	20.3062	NA	NA	NA	NA	NA	NA	NA	NA	NA	NA	NA	NA	NA	NA	NA	NA	NA	NA	NA
ALOX5	WBC	LS	5e-08	1	1.97961	2.94962	-3.80154	7.76076	0.502131	20.3062	NA	NA	NA	NA	NA	NA	NA	NA	NA	NA	NA	NA	NA	NA	NA	NA	NA	NA	NA
ALOX5	WBC	VaD	5e-08	1	-3.97902	4.0582	-11.9329	3.97491	0.326845	20.3062	NA	NA	NA	NA	NA	NA	NA	NA	NA	NA	NA	NA	NA	NA	NA	NA	NA	NA	NA
ALOX5	WBC	Crohn	5e-08	1	2.99911	1.92022	-0.764456	6.76267	0.118322	20.3062	NA	NA	NA	NA	NA	NA	NA	NA	NA	NA	NA	NA	NA	NA	NA	NA	NA	NA	NA
ALOX5	WBC	UlColitis	5e-08	1	3.18717	1.88063	-0.498794	6.87314	0.0901254	20.3062	NA	NA	NA	NA	NA	NA	NA	NA	NA	NA	NA	NA	NA	NA	NA	NA	NA	NA	NA
ALOX5	WBC	RA	5e-08	1	-0.732456	4.63229	-9.81157	8.34666	0.874363	20.3062	NA	NA	NA	NA	NA	NA	NA	NA	NA	NA	NA	NA	NA	NA	NA	NA	NA	NA	NA
PPIA	WBC	WMH	5e-08	1	0.314358	0.193025	-0.0639635	0.69268	0.1034	254.955	NA	NA	NA	NA	NA	NA	NA	NA	NA	NA	NA	NA	NA	NA	NA	NA	NA	NA	NA
PPIA	WBC	WMH_UKB	5e-08	1	0.22593	0.228791	-0.222491	0.674351	0.323399	254.955	NA	NA	NA	NA	NA	NA	NA	NA	NA	NA	NA	NA	NA	NA	NA	NA	NA	NA	NA
PPIA	WBC	iFA	5e-08	1	2.46803	1.06445	0.381753	4.5543	0.0204165	254.955	NA	NA	NA	NA	NA	NA	NA	NA	NA	NA	NA	NA	NA	NA	NA	NA	NA	NA	NA
PPIA	WBC	MD	5e-08	1	1.65459	1.0533	-0.409838	3.71902	0.116214	254.955	NA	NA	NA	NA	NA	NA	NA	NA	NA	NA	NA	NA	NA	NA	NA	NA	NA	NA	NA
PPIA	WBC	LS	5e-08	1	0.324106	0.709133	-1.06577	1.71398	0.647639	254.955	NA	NA	NA	NA	NA	NA	NA	NA	NA	NA	NA	NA	NA	NA	NA	NA	NA	NA	NA
PPIA	WBC	VaD	5e-08	1	0.33629	0.682328	-1.00105	1.67363	0.622114	254.955	NA	NA	NA	NA	NA	NA	NA	NA	NA	NA	NA	NA	NA	NA	NA	NA	NA	NA	NA
PPIA	WBC	Crohn	5e-08	1	1.16727	0.545862	0.0973976	2.23714	0.0324849	254.955	NA	NA	NA	NA	NA	NA	NA	NA	NA	NA	NA	NA	NA	NA	NA	NA	NA	NA	NA
PPIA	WBC	UlColitis	5e-08	1	-0.136466	0.536115	-1.18723	0.9143	0.799074	254.955	NA	NA	NA	NA	NA	NA	NA	NA	NA	NA	NA	NA	NA	NA	NA	NA	NA	NA	NA
PPIA	WBC	RA	5e-08	1	-0.0804172	0.533678	-1.12641	0.965572	0.880224	254.955	NA	NA	NA	NA	NA	NA	NA	NA	NA	NA	NA	NA	NA	NA	NA	NA	NA	NA	NA
PPIF	WBC	WMH	5e-08	13	-0.194695	0.0903589	-0.371795	-0.017595	0.0311863	148.793	19.5986	0.0750696	13	-0.289442	0.0973473	-0.480239	-0.0986451	0.0029462	13	-0.610634	0.167234	-0.938406	-0.282862	0.000260837	0.0116914	0.00423545	0.00339008	0.0199928	0.00577359
PPIF	WBC	WMH_UKB	5e-08	13	-0.129444	0.105423	-0.33607	0.0771809	0.219501	148.793	19.2438	0.0828125	13	-0.346149	0.118367	-0.578145	-0.114154	0.00345158	13	-0.535689	0.212622	-0.95242	-0.118957	0.0117542	0.0113623	0.00535141	0.00087372	0.0218509	0.0337343
PPIF	WBC	iFA	5e-08	13	-0.923178	0.498085	-1.89941	0.0530499	0.063817	148.793	19.8119	0.0707281	13	-1.44622	0.562467	-2.54864	-0.34381	0.0101342	13	-0.974036	1.19251	-3.31132	1.36325	0.414047	0.00142252	0.0300144	-0.0574046	0.0602496	0.962199
PPIF	WBC	MD	5e-08	13	-0.497278	0.534871	-1.54561	0.55105	0.352519	148.793	23.3264	0.025079	13	-0.895946	0.563677	-2.00073	0.208841	0.111955	13	-0.307329	1.2792	-2.81451	2.19985	0.810135	-0.0053126	0.0321945	-0.0684127	0.0577875	0.868932
PPIF	WBC	LS	5e-08	13	-0.0480273	0.314025	-0.663504	0.56745	0.878445	148.793	18.0492	0.114204	13	-0.218099	0.361117	-0.925874	0.489677	0.545872	13	0.823866	0.696655	-0.541552	2.18928	0.236967	-0.0242246	0.0174356	-0.0583978	0.00994861	0.164719
PPIF	WBC	VaD	5e-08	13	0.129636	0.307497	-0.473046	0.732318	0.673328	148.793	20.5257	0.0577728	13	0.195878	0.322033	-0.435295	0.827051	0.543018	13	0.0327265	0.734853	-1.40756	1.47301	0.964478	0.00274235	0.0187081	-0.0339248	0.0394095	0.883458
PPIF	WBC	Crohn	5e-08	13	-0.299711	0.527651	-1.33389	0.734466	0.570028	148.793	85.2985	3.98789e-13	13	0.188391	0.276796	-0.354119	0.730901	0.496116	13	1.68996	1.07512	-0.41723	3.79715	0.115977	-0.0554909	0.026989	-0.108388	-0.00259339	0.0397773
PPIF	WBC	UlColitis	5e-08	13	-0.271226	0.334589	-0.927009	0.384556	0.417581	148.793	35.393	0.000405356	13	-0.090023	0.261228	-0.60202	0.421974	0.730384	13	0.76677	0.721383	-0.647116	2.18065	0.28782	-0.0289876	0.0181265	-0.064515	0.00653974	0.10978
PPIF	WBC	RA	5e-08	13	-0.145145	0.234689	-0.605127	0.314838	0.536275	148.793	19.4073	0.0791619	13	-0.228369	0.25343	-0.725083	0.268344	0.367528	13	-0.996223	0.488967	-1.95458	-0.0378645	0.0416098	0.0233516	0.0120918	-0.000347867	0.0470511	0.0534589
MS4A1	WBC	WMH	5e-08	1	-0.203467	0.568676	-1.31805	0.911118	0.7205	36.5272	NA	NA	NA	NA	NA	NA	NA	NA	NA	NA	NA	NA	NA	NA	NA	NA	NA	NA	NA
MS4A1	WBC	WMH_UKB	5e-08	1	-0.204225	0.612118	-1.40395	0.995504	0.738654	36.5272	NA	NA	NA	NA	NA	NA	NA	NA	NA	NA	NA	NA	NA	NA	NA	NA	NA	NA	NA
MS4A1	WBC	iFA	5e-08	1	-3.02954	2.84923	-8.61393	2.55485	0.287653	36.5272	NA	NA	NA	NA	NA	NA	NA	NA	NA	NA	NA	NA	NA	NA	NA	NA	NA	NA	NA
MS4A1	WBC	MD	5e-08	1	-4.32764	2.81909	-9.85294	1.19767	0.124754	36.5272	NA	NA	NA	NA	NA	NA	NA	NA	NA	NA	NA	NA	NA	NA	NA	NA	NA	NA	NA
MS4A1	WBC	LS	5e-08	1	-0.366241	1.85562	-4.00319	3.27071	0.843539	36.5272	NA	NA	NA	NA	NA	NA	NA	NA	NA	NA	NA	NA	NA	NA	NA	NA	NA	NA	NA
MS4A1	WBC	VaD	5e-08	1	2.01839	1.79051	-1.49094	5.52773	0.259627	36.5272	NA	NA	NA	NA	NA	NA	NA	NA	NA	NA	NA	NA	NA	NA	NA	NA	NA	NA	NA
MS4A1	WBC	Crohn	5e-08	1	0.634817	1.43241	-2.17265	3.44229	0.657634	36.5272	NA	NA	NA	NA	NA	NA	NA	NA	NA	NA	NA	NA	NA	NA	NA	NA	NA	NA	NA
MS4A1	WBC	UlColitis	5e-08	1	0.406934	1.42427	-2.38458	3.19845	0.775097	36.5272	NA	NA	NA	NA	NA	NA	NA	NA	NA	NA	NA	NA	NA	NA	NA	NA	NA	NA	NA
MS4A1	WBC	RA	5e-08	1	-0.284854	1.37544	-2.98066	2.41095	0.835931	36.5272	NA	NA	NA	NA	NA	NA	NA	NA	NA	NA	NA	NA	NA	NA	NA	NA	NA	NA	NA
CD80	WBC	WMH	5e-08	2	0.109074	0.362351	-0.60112	0.819268	0.763401	34.163	0.360378	0.548296	NA	NA	NA	NA	NA	NA	NA	NA	NA	NA	NA	NA	NA	NA	NA	NA	NA
CD80	WBC	WMH_UKB	5e-08	2	-0.272188	0.428403	-1.11184	0.567467	0.525197	34.163	0.824039	0.364002	NA	NA	NA	NA	NA	NA	NA	NA	NA	NA	NA	NA	NA	NA	NA	NA	NA
CD80	WBC	iFA	5e-08	2	1.17892	1.99431	-2.72986	5.0877	0.554426	34.163	0.722052	0.395472	NA	NA	NA	NA	NA	NA	NA	NA	NA	NA	NA	NA	NA	NA	NA	NA	NA
CD80	WBC	MD	5e-08	2	-0.582133	1.97356	-4.45024	3.28598	0.76802	34.163	0.154161	0.69459	NA	NA	NA	NA	NA	NA	NA	NA	NA	NA	NA	NA	NA	NA	NA	NA	NA
CD80	WBC	LS	5e-08	2	-1.74346	1.29744	-4.2864	0.799475	0.179023	34.163	1.08272	0.29809	NA	NA	NA	NA	NA	NA	NA	NA	NA	NA	NA	NA	NA	NA	NA	NA	NA
CD80	WBC	VaD	5e-08	2	-2.54218	1.20075	-4.89561	-0.188746	0.0342468	34.163	0.00545448	0.941126	NA	NA	NA	NA	NA	NA	NA	NA	NA	NA	NA	NA	NA	NA	NA	NA	NA
CD80	WBC	Crohn	5e-08	2	-1.47651	0.995776	-3.4282	0.47517	0.138133	34.163	0.0102777	0.91925	NA	NA	NA	NA	NA	NA	NA	NA	NA	NA	NA	NA	NA	NA	NA	NA	NA
CD80	WBC	UlColitis	5e-08	2	0.629183	0.984656	-1.30071	2.55907	0.522831	34.163	0.0113603	0.915118	NA	NA	NA	NA	NA	NA	NA	NA	NA	NA	NA	NA	NA	NA	NA	NA	NA
CD80	WBC	RA	5e-08	2	1.33934	0.878788	-0.383053	3.06173	0.12749	34.163	5.05644	0.0245346	NA	NA	NA	NA	NA	NA	NA	NA	NA	NA	NA	NA	NA	NA	NA	NA	NA
IL1R1	WBC	WMH	5e-08	1	0.203699	0.362438	-0.506667	0.914064	0.5741	72.2306	NA	NA	NA	NA	NA	NA	NA	NA	NA	NA	NA	NA	NA	NA	NA	NA	NA	NA	NA
IL1R1	WBC	WMH_UKB	5e-08	1	0.437705	0.431025	-0.407088	1.2825	0.309868	72.2306	NA	NA	NA	NA	NA	NA	NA	NA	NA	NA	NA	NA	NA	NA	NA	NA	NA	NA	NA
IL1R1	WBC	iFA	5e-08	1	0.293809	2.00694	-3.63971	4.22733	0.883608	72.2306	NA	NA	NA	NA	NA	NA	NA	NA	NA	NA	NA	NA	NA	NA	NA	NA	NA	NA	NA
IL1R1	WBC	MD	5e-08	1	3.00609	1.98585	-0.886107	6.8983	0.130088	72.2306	NA	NA	NA	NA	NA	NA	NA	NA	NA	NA	NA	NA	NA	NA	NA	NA	NA	NA	NA
IL1R1	WBC	LS	5e-08	1	-0.54677	1.29724	-3.08931	1.99577	0.673399	72.2306	NA	NA	NA	NA	NA	NA	NA	NA	NA	NA	NA	NA	NA	NA	NA	NA	NA	NA	NA
IL1R1	WBC	VaD	5e-08	1	-0.21978	1.30796	-2.78334	2.34377	0.866557	72.2306	NA	NA	NA	NA	NA	NA	NA	NA	NA	NA	NA	NA	NA	NA	NA	NA	NA	NA	NA
IL1R1	WBC	Crohn	5e-08	1	-1.54918	1.00777	-3.52438	0.426016	0.124236	72.2306	NA	NA	NA	NA	NA	NA	NA	NA	NA	NA	NA	NA	NA	NA	NA	NA	NA	NA	NA
IL1R1	WBC	UlColitis	5e-08	1	-2.03699	0.991691	-3.98067	-0.0933083	0.0399705	72.2306	NA	NA	NA	NA	NA	NA	NA	NA	NA	NA	NA	NA	NA	NA	NA	NA	NA	NA	NA
IL1R1	WBC	RA	5e-08	1	1.1257	0.820155	-0.481772	2.73318	0.169893	72.2306	NA	NA	NA	NA	NA	NA	NA	NA	NA	NA	NA	NA	NA	NA	NA	NA	NA	NA	NA
JAK3	WBC	WMH	5e-08	1	-0.186989	0.457277	-1.08324	0.709258	0.6826	46.7588	NA	NA	NA	NA	NA	NA	NA	NA	NA	NA	NA	NA	NA	NA	NA	NA	NA	NA	NA
JAK3	WBC	WMH_UKB	5e-08	1	-0.854125	0.532078	-1.89698	0.188728	0.108436	46.7588	NA	NA	NA	NA	NA	NA	NA	NA	NA	NA	NA	NA	NA	NA	NA	NA	NA	NA	NA
JAK3	WBC	iFA	5e-08	1	-7.89326	2.47676	-12.7476	-3.0389	0.00143791	46.7588	NA	NA	NA	NA	NA	NA	NA	NA	NA	NA	NA	NA	NA	NA	NA	NA	NA	NA	NA
JAK3	WBC	MD	5e-08	1	-6.05958	2.45144	-10.8643	-1.25485	0.0134417	46.7588	NA	NA	NA	NA	NA	NA	NA	NA	NA	NA	NA	NA	NA	NA	NA	NA	NA	NA	NA
JAK3	WBC	LS	5e-08	1	-0.467472	1.62836	-3.659	2.72406	0.77405	46.7588	NA	NA	NA	NA	NA	NA	NA	NA	NA	NA	NA	NA	NA	NA	NA	NA	NA	NA	NA
JAK3	WBC	VaD	5e-08	1	1.6829	1.54266	-1.34065	4.70645	0.275313	46.7588	NA	NA	NA	NA	NA	NA	NA	NA	NA	NA	NA	NA	NA	NA	NA	NA	NA	NA	NA
JAK3	WBC	Crohn	5e-08	1	1.42579	1.27776	-1.07857	3.93014	0.264485	46.7588	NA	NA	NA	NA	NA	NA	NA	NA	NA	NA	NA	NA	NA	NA	NA	NA	NA	NA	NA
JAK3	WBC	UlColitis	5e-08	1	1.82314	1.27776	-0.681216	4.3275	0.153629	46.7588	NA	NA	NA	NA	NA	NA	NA	NA	NA	NA	NA	NA	NA	NA	NA	NA	NA	NA	NA
JAK3	WBC	RA	5e-08	1	-0.631087	1.30892	-3.19652	1.93435	0.629704	46.7588	NA	NA	NA	NA	NA	NA	NA	NA	NA	NA	NA	NA	NA	NA	NA	NA	NA	NA	NA
Abbreviations: DBP (UK Biobank Diastolic Blood Pressure), SBP (UK Biobank Systolic Blood Pressure), IL6 (Interleukin-6), WBC (White Blood Cells), VaD (Vascular dementia diagnosis), WMH (White matter hyperintensities), WMH_UKB (UK Biobank white matter hyperintensities), iFA (Inverse fractional anisotropy), MD (Mean diffusivity), LS (Lacunar stroke), Heart_Fail (Heart failure), CAD (Coronary artery…

## Sheet: Sup. Table 9.
Supplementary Table 9. Combined cis & trans acting pQTL Mendelian randomization
				IVW Mendelian Randomization									Weighted Median Mendelian Randomizaiton						MR-Egger
Target	Outcome	Drug Group	Clumping_Threshold	IVW_SNPs	IVW_Est	IVW_SE	IVW_lCI	IVW_uCI	IVW_Pvalue	FStat	Heter.Stat	Heter.pval	WM_SNPs	WM_Est	WM_SE	WM_lCI	WM_uCI	WM_Pvalue	Egg_SNPs	Egg_Est	Egg_SE	Egg_lCI	Egg_uCI	Egg_Pvalue	Egg_Int	Egg_IntSE	Egg_IntlCI	Egg_IntuCI	Egg_IntPvalue
ANGPTL3	WMH	LDL	5e-08	3	0.0181283	0.035063	-0.0505939	0.0868505	0.605142	129.172	1.73793	0.419385	3	0.0197038	0.0369801	-0.0527758	0.0921835	0.594156	3	-0.0552594	0.0795815	-0.211236	0.100717	0.487447	0.00966348	0.00940713	-0.00877416	0.0281011	0.304303
ANGPTL3	WMH_UKB	LDL	5e-08	13	-0.00808117	0.0191047	-0.0455256	0.0293633	0.672299	159.684	12.9614	0.371853	13	0.00651095	0.0259649	-0.0443793	0.0574012	0.802	13	-0.0023684	0.0263354	-0.0539849	0.0492481	0.928341	-0.00176539	0.00534616	-0.0122437	0.00871289	0.741237
ANGPTL3	iFA	LDL	5e-08	13	-0.0868995	0.111199	-0.304845	0.131046	0.434521	159.684	20.2922	0.0617569	13	-0.181493	0.121834	-0.420284	0.0572982	0.136312	13	0.0178066	0.146355	-0.269044	0.304657	0.903163	-0.0323804	0.0297322	-0.0906544	0.0258935	0.276122
ANGPTL3	MD	LDL	5e-08	13	-0.203372	0.11034	-0.419634	0.0128905	0.0653087	159.684	20.4079	0.0597533	13	-0.223653	0.125604	-0.469832	0.0225256	0.0749738	13	-0.238287	0.152017	-0.536235	0.0596616	0.116998	0.0107988	0.030888	-0.0497406	0.0713382	0.72663
ANGPTL3	LS	LDL	5e-08	8	-0.161251	0.129344	-0.414761	0.0922596	0.212516	131.248	15.2497	0.0329286	8	-0.122075	0.110542	-0.338733	0.0945832	0.269449	8	-0.111406	0.222916	-0.548314	0.325502	0.617239	-0.00997867	0.0349256	-0.0784316	0.0584743	0.775099
ANGPTL3	VaD	LDL	5e-08	7	-0.112745	0.115951	-0.340004	0.114514	0.330875	140.371	10.771	0.095716	7	-0.0908229	0.117068	-0.320272	0.138626	0.43786	7	0.139536	0.131838	-0.118861	0.397934	0.289876	-0.0436989	0.0172276	-0.0774645	-0.00993334	0.0111949
ANGPTL3	CAD	LDL	5e-08	11	-0.00822453	0.0701967	-0.145807	0.129358	0.90673	144.084	114.889	5.49073e-20	11	-0.0440071	0.029628	-0.102077	0.0140628	0.137459	11	0.0196126	0.0970415	-0.170585	0.209811	0.839834	-0.00798404	0.0182657	-0.0437841	0.027816	0.662034
APOB	WMH	LDL	5e-08	10	0.0327128	0.0242739	-0.0148632	0.0802889	0.17777	81.1864	4.20049	0.897728	10	0.0223455	0.0303207	-0.0370819	0.081773	0.461138	10	0.0439835	0.0544499	-0.0627363	0.150703	0.419218	-0.00128336	0.00554988	-0.0121609	0.0095942	0.817127
APOB	WMH_UKB	LDL	5e-08	18	0.0609212	0.0190244	0.0236341	0.0982084	0.00136351	138.565	26.2418	0.0701656	18	0.0550923	0.020721	0.01448	0.0957046	0.00784262	18	0.0724451	0.0319149	0.00989297	0.134997	0.023211	-0.00213592	0.00468512	-0.0113186	0.00704674	0.648465
APOB	iFA	LDL	5e-08	18	0.120851	0.0883569	-0.0523258	0.294027	0.171389	138.565	26.1318	0.0720929	18	0.108142	0.0956916	-0.0794099	0.295694	0.258429	18	0.18608	0.147723	-0.103451	0.475611	0.207793	-0.0120947	0.0216908	-0.0546078	0.0304185	0.577122
APOB	MD	LDL	5e-08	18	0.172132	0.106299	-0.0362095	0.380473	0.105378	138.565	38.6224	0.00201668	18	0.124171	0.0927863	-0.057687	0.306029	0.180816	18	0.209206	0.179041	-0.141708	0.56012	0.242613	-0.00687555	0.0262934	-0.0584097	0.0446586	0.793712
APOB	LS	LDL	5e-08	15	0.0595445	0.0512317	-0.0408678	0.159957	0.245131	148.894	12.6488	0.554343	15	0.0553468	0.0653703	-0.0727767	0.18347	0.397182	15	0.0924937	0.0794799	-0.063284	0.248271	0.244531	-0.00655465	0.0120881	-0.0302468	0.0171375	0.587652
APOB	VaD	LDL	5e-08	13	0.177764	0.0904885	0.000409474	0.355118	0.0494734	160.51	38.553	0.000124647	13	0.226417	0.1014	0.0276758	0.425158	0.0255555	13	0.450767	0.108015	0.239061	0.662473	3.00386e-05	-0.0500104	0.0154327	-0.0802579	-0.0197628	0.00119303
APOB	CAD	LDL	5e-08	15	0.277806	0.0732668	0.134206	0.421406	0.000149618	157.384	294.138	1.97029e-54	15	0.255116	0.025111	0.205899	0.304333	3.00519e-24	15	0.237019	0.121966	-0.00203065	0.476069	0.0519781	0.00781776	0.0183591	-0.0281654	0.0438009	0.670235
PCSK9	WMH	LDL	5e-08	11	0.0581013	0.0240369	0.0109898	0.105213	0.0156417	85.855	9.23061	0.510366	11	0.0366426	0.0315829	-0.0252587	0.0985439	0.245965	11	-0.0203409	0.0471794	-0.112811	0.072129	0.666367	0.00832493	0.00430849	-0.000119566	0.0167694	0.0533332
PCSK9	WMH_UKB	LDL	5e-08	14	0.0424601	0.0244329	-0.00542763	0.0903477	0.0822425	110.226	20.3946	0.085798	14	0.0456003	0.0263298	-0.00600506	0.0972057	0.0832927	14	0.0283459	0.0353227	-0.0408853	0.0975771	0.422273	0.00255638	0.00450224	-0.00626785	0.0113806	0.570169
PCSK9	iFA	LDL	5e-08	14	0.130802	0.145976	-0.155306	0.416909	0.370225	110.226	33.7144	0.00132976	14	0.124831	0.116252	-0.103019	0.352682	0.282914	14	0.160286	0.213216	-0.25761	0.578183	0.452198	-0.00535977	0.0272375	-0.0587443	0.0480247	0.844
PCSK9	MD	LDL	5e-08	14	0.0744213	0.131697	-0.1837	0.332543	0.572009	110.226	28.0197	0.00899263	14	0.0540536	0.115123	-0.171583	0.279691	0.638692	14	0.0874153	0.192601	-0.290075	0.464906	0.649924	-0.00236211	0.0246048	-0.0505865	0.0458623	0.923519
PCSK9	LS	LDL	5e-08	13	0.0137872	0.0681044	-0.119695	0.147269	0.839571	115.986	13.7322	0.318135	13	0.124416	0.0829785	-0.0382189	0.287051	0.133776	13	0.0925517	0.0989884	-0.101462	0.286565	0.349801	-0.0127996	0.0117535	-0.035836	0.0102369	0.276154
PCSK9	VaD	LDL	5e-08	12	0.0198884	0.0772674	-0.131553	0.17133	0.796872	81.5432	9.15951	0.607172	12	0.036247	0.103796	-0.16719	0.239684	0.726929	12	0.0840057	0.157091	-0.223886	0.391898	0.592816	-0.00686808	0.0146509	-0.0355833	0.0218472	0.639226
PCSK9	CAD	LDL	5e-08	14	0.206379	0.0781376	0.0532321	0.359526	0.00826069	110.226	197.214	5.09929e-35	14	0.17974	0.0370929	0.107039	0.252441	1.26184e-06	14	0.188205	0.114397	-0.0360092	0.41242	0.0999304	0.00330136	0.0146462	-0.0254046	0.0320073	0.821662
HMGCR	WMH	LDL	5e-08	2	-0.0198224	0.0882161	-0.192723	0.153078	0.82221	35.3247	0.467559	0.494112	NA	NA	NA	NA	NA	NA	NA	NA	NA	NA	NA	NA	NA	NA	NA	NA	NA
HMGCR	WMH_UKB	LDL	5e-08	2	-0.0120554	0.103693	-0.215291	0.19118	0.907446	35.3247	0.000833062	0.976974	NA	NA	NA	NA	NA	NA	NA	NA	NA	NA	NA	NA	NA	NA	NA	NA	NA
HMGCR	iFA	LDL	5e-08	2	-0.633878	0.48249	-1.57954	0.311785	0.188925	35.3247	0.226041	0.634475	NA	NA	NA	NA	NA	NA	NA	NA	NA	NA	NA	NA	NA	NA	NA	NA	NA
HMGCR	MD	LDL	5e-08	2	-0.617719	0.477443	-1.55349	0.318052	0.195732	35.3247	0.204483	0.651126	NA	NA	NA	NA	NA	NA	NA	NA	NA	NA	NA	NA	NA	NA	NA	NA	NA
HMGCR	LS	LDL	5e-08	2	0.254046	0.315643	-0.364604	0.872695	0.420906	35.3247	0.114295	0.735306	NA	NA	NA	NA	NA	NA	NA	NA	NA	NA	NA	NA	NA	NA	NA	NA	NA
HMGCR	VaD	LDL	5e-08	2	-0.0623106	0.275751	-0.602773	0.478152	0.821227	35.3247	0.320904	0.571065	NA	NA	NA	NA	NA	NA	NA	NA	NA	NA	NA	NA	NA	NA	NA	NA	NA
HMGCR	CAD	LDL	5e-08	2	0.231879	0.106162	0.0238064	0.439952	0.0289468	35.3247	10.6016	0.00112991	NA	NA	NA	NA	NA	NA	NA	NA	NA	NA	NA	NA	NA	NA	NA	NA	NA
ACLY	WMH	LDL	5e-08	4	0.0257431	0.0472614	-0.0668874	0.118374	0.585962	62.3881	1.88273	0.5971	4	0.0453762	0.0572451	-0.0668221	0.157574	0.427973	4	0.0891262	0.2539	-0.408508	0.586761	0.725567	-0.00481845	0.0189644	-0.041988	0.0323511	0.799435
ACLY	WMH_UKB	LDL	5e-08	4	0.0390476	0.0567269	-0.072135	0.15023	0.491236	62.3881	0.830776	0.842092	4	0.0114888	0.0670761	-0.119978	0.142956	0.864003	4	-0.0168102	0.316005	-0.636169	0.602549	0.957576	0.00420409	0.0233975	-0.0416542	0.0500624	0.857403
ACLY	iFA	LDL	5e-08	4	0.153166	0.263995	-0.364254	0.670587	0.561788	62.3881	2.84594	0.415993	4	0.268947	0.30888	-0.336446	0.87434	0.383908	4	2.15015	1.47143	-0.733802	5.03409	0.143943	-0.150279	0.108933	-0.363783	0.0632256	0.167724
ACLY	MD	LDL	5e-08	4	0.29233	0.268231	-0.233393	0.818054	0.275782	62.3881	3.16223	0.367283	4	0.273709	0.312004	-0.337808	0.885226	0.380345	4	2.78508	1.4558	-0.0682493	5.6384	0.0557374	-0.18759	0.107777	-0.398829	0.0236491	0.0817647
ACLY	LS	LDL	5e-08	3	-0.0585807	0.183573	-0.418377	0.301215	0.74964	69.3365	1.08488	0.581328	3	-0.122574	0.20437	-0.523131	0.277983	0.548662	3	-1.14714	1.52492	-4.13592	1.84165	0.451894	0.0784953	0.109162	-0.135457	0.292448	0.472095
ACLY	VaD	LDL	5e-08	4	0.0260899	0.161724	-0.290883	0.343063	0.871838	62.3881	0.521359	0.914175	4	0.074553	0.185915	-0.289833	0.438939	0.688416	4	0.310804	0.957498	-1.56586	2.18747	0.745484	-0.0210041	0.0696222	-0.157461	0.115453	0.762891
ACLY	CAD	LDL	5e-08	3	0.121543	0.0615244	0.000957414	0.242128	0.0482085	69.3365	13.8813	0.000967659	3	0.0747656	0.0740169	-0.0703049	0.219836	0.31244	3	-1.75747	0.512857	-2.76265	-0.752288	0.000610689	0.135407	0.0366911	0.063494	0.20732	0.000223844
ACAT1	WMH	CRP	5e-08	4	0.0612031	0.070879	-0.0777172	0.200123	0.38787	59.1464	6.51527	0.0890624	4	0.0676138	0.0581827	-0.0464221	0.18165	0.245197	4	0.0202515	0.221628	-0.414132	0.454635	0.927194	0.00291165	0.0145245	-0.0255558	0.0313791	0.841117
ACAT1	WMH_UKB	CRP	5e-08	4	0.202951	0.0618102	0.0818056	0.324097	0.00102541	59.1464	3.49099	0.321932	4	0.143204	0.0686071	0.00873637	0.277671	0.0368608	4	0.0229711	0.147657	-0.266432	0.312374	0.876372	0.0127894	0.00967035	-0.00616409	0.031743	0.185988
ACAT1	iFA	CRP	5e-08	4	0.776519	0.582516	-0.36519	1.91823	0.182517	59.1464	14.3012	0.00252256	4	0.411416	0.324943	-0.22546	1.04829	0.20547	4	-0.667356	1.46782	-3.54423	2.20951	0.649355	0.102555	0.0960894	-0.085777	0.290886	0.285843
ACAT1	MD	CRP	5e-08	4	0.795179	0.623296	-0.426459	2.01682	0.202039	59.1464	16.7136	0.000809353	4	0.374247	0.333399	-0.279203	1.0277	0.261641	4	-1.01505	1.39381	-3.74686	1.71676	0.466456	0.128574	0.0912429	-0.0502584	0.307407	0.158792
ACAT1	LS	CRP	5e-08	4	-0.070118	0.177414	-0.417842	0.277606	0.692678	59.1464	2.14512	0.542839	4	-0.132099	0.206275	-0.53639	0.272192	0.52191	4	-0.477236	0.459241	-1.37733	0.422859	0.298718	0.0286878	0.0298484	-0.0298139	0.0871895	0.336492
ACAT1	VaD	CRP	5e-08	5	0.0120047	0.119768	-0.222736	0.246745	0.920159	54.3668	0.788551	0.939976	5	0.0509637	0.142331	-0.228001	0.329928	0.720296	5	0.089661	0.189166	-0.281098	0.46042	0.635514	-0.00890481	0.0167902	-0.041813	0.0240034	0.595864
ACAT1	Crohn	CRP	5e-08	4	0.287866	0.28506	-0.270842	0.846573	0.312571	59.1464	13.0996	0.00442605	4	0.232017	0.169673	-0.100535	0.56457	0.171487	4	-0.0167104	0.87186	-1.72552	1.6921	0.984708	0.0215341	0.056844	-0.089878	0.132946	0.704816
ACAT1	UlColitis	CRP	5e-08	4	0.238796	0.133803	-0.023454	0.501045	0.0743137	59.1464	2.43993	0.486245	4	0.293152	0.157936	-0.0163982	0.602701	0.0634341	4	0.376588	0.366148	-0.34105	1.09423	0.303709	-0.00978598	0.0239689	-0.0567642	0.0371922	0.68307
ACAT1	RA	CRP	5e-08	5	-0.000540938	0.15094	-0.296378	0.295296	0.997141	54.3668	5.54197	0.236065	5	-0.00431476	0.15791	-0.313812	0.305183	0.978201	5	0.121248	0.417847	-0.697717	0.940213	0.771685	-0.00867392	0.0271407	-0.0618687	0.0445209	0.749278
DHFR	WMH	CRP	5e-08	7	-0.014482	0.0312085	-0.0756494	0.0466855	0.642619	365.495	16.8692	0.009776	7	-0.0100755	0.0197313	-0.0487481	0.0285971	0.609605	7	0.00863096	0.0507176	-0.0907736	0.108036	0.864871	-0.00438693	0.00730707	-0.0187085	0.00993468	0.548262
DHFR	WMH_UKB	CRP	5e-08	11	-0.00195005	0.0279738	-0.0567777	0.0528776	0.944424	265.066	25.1396	0.00508711	11	-0.0204531	0.0208789	-0.0613751	0.0204689	0.327282	11	-0.0355114	0.0465466	-0.126741	0.0557182	0.44551	0.0060052	0.00662263	-0.00697492	0.0189853	0.364529
DHFR	iFA	CRP	5e-08	11	-0.0487957	0.120402	-0.284779	0.187188	0.685277	265.066	21.4872	0.0179413	11	-0.160754	0.0949806	-0.346912	0.0254049	0.0905526	11	-0.220038	0.196587	-0.605341	0.165265	0.263016	0.030642	0.0279708	-0.0241798	0.0854637	0.273298
DHFR	MD	CRP	5e-08	11	-0.0120731	0.144779	-0.295834	0.271688	0.933542	265.066	31.7216	0.000445528	11	-0.102908	0.0933199	-0.285811	0.0799961	0.27014	11	-0.128592	0.246865	-0.612438	0.355253	0.602435	0.020851	0.0351259	-0.0479945	0.0896966	0.552774
DHFR	LS	CRP	5e-08	7	0.0937687	0.0622771	-0.0282921	0.21583	0.132152	364.963	2.23346	0.897024	7	0.108357	0.0657061	-0.0204241	0.237139	0.0991223	7	0.170249	0.0960564	-0.018018	0.358516	0.0763304	-0.0158047	0.0151129	-0.0454255	0.0138161	0.295665
DHFR	VaD	CRP	5e-08	9	-0.188975	0.398372	-0.969771	0.59182	0.635237	304.446	432.021	2.62538e-88	9	-0.0413964	0.0585793	-0.15621	0.0734169	0.47977	9	0.343731	0.612697	-0.857133	1.5446	0.574788	-0.101897	0.0901317	-0.278552	0.0747579	0.258251
DHFR	Crohn	CRP	5e-08	5	0.0514095	0.0668264	-0.0795678	0.182387	0.441716	493.112	7.18489	0.126434	5	0.0237015	0.0531029	-0.0803784	0.127781	0.655359	5	-0.0354867	0.100567	-0.232595	0.161621	0.724189	0.0193298	0.0171342	-0.0142527	0.0529123	0.259261
DHFR	UlColitis	CRP	5e-08	5	0.0120644	0.0580691	-0.101749	0.125878	0.835417	493.112	5.67922	0.224419	5	0.00247633	0.051452	-0.0983678	0.10332	0.961614	5	-0.0294404	0.0998905	-0.225222	0.166341	0.768203	0.00928581	0.0171586	-0.0243445	0.0429161	0.588388
DHFR	RA	CRP	5e-08	10	-0.0456523	0.121493	-0.283774	0.19247	0.707095	287.116	98.4323	3.26413e-17	10	-0.0225079	0.0406337	-0.102149	0.0571326	0.579631	10	-0.0460542	0.216398	-0.470186	0.378078	0.831466	7.71201e-05	0.0333517	-0.0652909	0.0654452	0.998155
IL6R	WMH	CRP	5e-08	4	-0.00332463	0.0153078	-0.0333273	0.026678	0.828063	508.68	1.13261	0.769209	4	-0.0040429	0.0159436	-0.0352918	0.027206	0.799824	4	-0.0130176	0.0206185	-0.0534291	0.0273939	0.527809	0.00436022	0.0062135	-0.00781801	0.0165384	0.482845
IL6R	WMH_UKB	CRP	5e-08	23	0.0012698	0.0109645	-0.0202202	0.0227598	0.907803	240.027	19.2676	0.628751	23	0.000144914	0.0145095	-0.0282932	0.028583	0.992031	23	-0.00619297	0.0172922	-0.040085	0.0276991	0.720241	0.00297268	0.00532638	-0.00746684	0.0134122	0.576773
IL6R	iFA	CRP	5e-08	23	0.0565858	0.0509918	-0.0433563	0.156528	0.267127	240.027	18.9262	0.649879	23	0.0882051	0.069441	-0.0478968	0.224307	0.204007	23	0.107502	0.0804494	-0.0501756	0.26518	0.18146	-0.0202876	0.0247934	-0.0688818	0.0283066	0.413205
IL6R	MD	CRP	5e-08	23	0.0346918	0.0504592	-0.0642063	0.13359	0.491753	240.027	18.39	0.682628	23	0.100034	0.076354	-0.0496167	0.249686	0.190149	23	0.0487228	0.0796186	-0.107327	0.204772	0.540569	-0.00559083	0.0245403	-0.0536889	0.0425072	0.819784
IL6R	LS	CRP	5e-08	14	-0.0700036	0.0579209	-0.183526	0.0435192	0.226814	298.514	26.8162	0.013182	14	-0.0944998	0.0486461	-0.189844	0.000844751	0.0520647	14	-0.216072	0.0767967	-0.366591	-0.0655535	0.0048996	0.0592277	0.0239541	0.0122785	0.106177	0.0134153
IL6R	VaD	CRP	5e-08	8	0.023914	0.040207	-0.0548903	0.102718	0.551996	405.783	3.1527	0.870526	8	0.0184489	0.0441059	-0.0679971	0.104895	0.675738	8	0.013998	0.0621287	-0.107772	0.135768	0.821741	0.00395765	0.0189039	-0.0330933	0.0410086	0.83417
IL6R	Crohn	CRP	5e-08	9	-0.0363417	0.0620138	-0.157886	0.0852031	0.557858	400.944	29.7945	0.000229801	9	-0.0420812	0.0366787	-0.11397	0.0298077	0.251261	9	-0.152275	0.075285	-0.299831	-0.00471896	0.0431097	0.0471294	0.0222329	0.00355368	0.0907051	0.0340227
IL6R	UlColitis	CRP	5e-08	9	0.066434	0.0541893	-0.0397751	0.172643	0.220213	400.944	23.2699	0.00303448	9	0.0434644	0.0372178	-0.0294811	0.11641	0.242872	9	-0.0538083	0.0558402	-0.163253	0.0556365	0.335241	0.0489296	0.0164552	0.016678	0.0811813	0.00294421
IL6R	RA	CRP	5e-08	20	-0.0387104	0.0474157	-0.131644	0.0542227	0.414269	262.768	57.2807	1.03345e-05	20	-0.070548	0.0355108	-0.140148	-0.000948104	0.0469598	20	-0.249142	0.0426641	-0.332762	-0.165522	5.23209e-09	0.0883368	0.0137604	0.061367	0.115307	1.36585e-10
PLA2G1B	WMH	CRP	5e-08	2	-0.0500448	0.0563632	-0.160515	0.0604251	0.374595	80.3561	0.142547	0.705762	NA	NA	NA	NA	NA	NA	NA	NA	NA	NA	NA	NA	NA	NA	NA	NA	NA
PLA2G1B	WMH_UKB	CRP	5e-08	2	-0.0379159	0.0638326	-0.163026	0.0871937	0.552519	80.3561	4.9535	0.0260379	NA	NA	NA	NA	NA	NA	NA	NA	NA	NA	NA	NA	NA	NA	NA	NA	NA
PLA2G1B	iFA	CRP	5e-08	2	-0.0905591	0.297171	-0.673003	0.491885	0.760566	80.3561	1.43942	0.230234	NA	NA	NA	NA	NA	NA	NA	NA	NA	NA	NA	NA	NA	NA	NA	NA	NA
PLA2G1B	MD	CRP	5e-08	2	-0.690616	0.294101	-1.26704	-0.114189	0.018863	80.3561	2.55578	0.109891	NA	NA	NA	NA	NA	NA	NA	NA	NA	NA	NA	NA	NA	NA	NA	NA	NA
PLA2G1B	LS	CRP	5e-08	2	-0.567103	0.194196	-0.947721	-0.186486	0.0034974	80.3561	2.46957	0.11607	NA	NA	NA	NA	NA	NA	NA	NA	NA	NA	NA	NA	NA	NA	NA	NA	NA
PLA2G1B	VaD	CRP	5e-08	2	-0.02871	0.178694	-0.378943	0.321523	0.872356	80.3561	0.256061	0.612839	NA	NA	NA	NA	NA	NA	NA	NA	NA	NA	NA	NA	NA	NA	NA	NA	NA
PLA2G1B	Crohn	CRP	5e-08	2	0.0283268	0.152625	-0.270813	0.327466	0.85276	80.3561	0.152735	0.695936	NA	NA	NA	NA	NA	NA	NA	NA	NA	NA	NA	NA	NA	NA	NA	NA	NA
PLA2G1B	UlColitis	CRP	5e-08	2	-0.286873	0.148114	-0.577171	0.00342522	0.0527651	80.3561	0.161572	0.687713	NA	NA	NA	NA	NA	NA	NA	NA	NA	NA	NA	NA	NA	NA	NA	NA	NA
PLA2G1B	RA	CRP	5e-08	2	-0.270964	0.131977	-0.529634	-0.0122939	0.0400613	80.3561	2.97503	0.0845584	NA	NA	NA	NA	NA	NA	NA	NA	NA	NA	NA	NA	NA	NA	NA	NA	NA
PTGS2	WMH	CRP	5e-08	2	0.0224228	0.0631452	-0.10134	0.146185	0.722515	65.6188	1.36043	0.243463	NA	NA	NA	NA	NA	NA	NA	NA	NA	NA	NA	NA	NA	NA	NA	NA	NA
PTGS2	WMH_UKB	CRP	5e-08	2	0.0233401	0.0746605	-0.122992	0.169672	0.754572	65.6188	0.0427691	0.836161	NA	NA	NA	NA	NA	NA	NA	NA	NA	NA	NA	NA	NA	NA	NA	NA	NA
PTGS2	iFA	CRP	5e-08	2	0.0469515	0.347541	-0.634217	0.72812	0.892536	65.6188	0.65465	0.418455	NA	NA	NA	NA	NA	NA	NA	NA	NA	NA	NA	NA	NA	NA	NA	NA	NA
PTGS2	MD	CRP	5e-08	2	-0.0945866	0.343939	-0.768696	0.579522	0.783309	65.6188	4.97844	0.0256651	NA	NA	NA	NA	NA	NA	NA	NA	NA	NA	NA	NA	NA	NA	NA	NA	NA
PTGS2	LS	CRP	5e-08	2	0.0202988	0.224814	-0.420329	0.460927	0.928056	65.6188	0.386625	0.534079	NA	NA	NA	NA	NA	NA	NA	NA	NA	NA	NA	NA	NA	NA	NA	NA	NA
PTGS2	VaD	CRP	5e-08	2	0.000480179	0.219177	-0.429098	0.430058	0.998252	65.6188	0.178575	0.672601	NA	NA	NA	NA	NA	NA	NA	NA	NA	NA	NA	NA	NA	NA	NA	NA	NA
PTGS2	Crohn	CRP	5e-08	1	-0.253776	0.252266	-0.748208	0.240656	0.314421	66.0917	NA	NA	NA	NA	NA	NA	NA	NA	NA	NA	NA	NA	NA	NA	NA	NA	NA	NA	NA
PTGS2	UlColitis	CRP	5e-08	1	0.0785498	0.247734	-0.407	0.5641	0.751188	66.0917	NA	NA	NA	NA	NA	NA	NA	NA	NA	NA	NA	NA	NA	NA	NA	NA	NA	NA	NA
PTGS2	RA	CRP	5e-08	2	-0.0266963	0.154534	-0.329578	0.276185	0.862845	65.6188	0.210129	0.646667	NA	NA	NA	NA	NA	NA	NA	NA	NA	NA	NA	NA	NA	NA	NA	NA	NA
TNF	WMH	CRP	5e-08	3	0.0451243	0.0755122	-0.102877	0.193126	0.550123	37.2178	2.216	0.330218	3	0.0530907	0.087131	-0.117683	0.223864	0.542312	3	0.813035	0.52486	-0.215671	1.84174	0.121369	-0.0484699	0.0327841	-0.112726	0.0157857	0.139285
TNF	WMH_UKB	CRP	5e-08	3	0.171685	0.0896833	-0.00409071	0.347461	0.0555753	37.2178	3.36321	0.186076	3	0.230748	0.106962	0.0211058	0.440391	0.0309836	3	1.28599	0.616303	0.0780542	2.49392	0.0369231	-0.0705175	0.038587	-0.146147	0.00511168	0.0676257
TNF	iFA	CRP	5e-08	3	1.05278	0.417464	0.234571	1.871	0.0116736	37.2178	2.51609	0.284209	3	1.2954	0.493354	0.32844	2.26235	0.00864725	3	5.53666	2.86847	-0.0854419	11.1588	0.0535849	-0.283755	0.179594	-0.635753	0.068243	0.114111
TNF	MD	CRP	5e-08	3	1.24201	0.413194	0.432168	2.05186	0.0026481	37.2178	1.45319	0.483553	3	1.08834	0.495453	0.117265	2.05941	0.0280457	3	4.36269	2.83924	-1.20213	9.9275	0.124399	-0.19748	0.177758	-0.545879	0.150919	0.26659
TNF	LS	CRP	5e-08	3	-0.175377	0.270975	-0.706479	0.355724	0.517497	37.2178	0.149428	0.928009	3	-0.161383	0.302919	-0.755093	0.432327	0.5942	3	-0.469233	1.8909	-4.17533	3.23686	0.804016	0.0185761	0.1183	-0.213287	0.250439	0.875224
TNF	VaD	CRP	5e-08	3	-0.00997461	0.241127	-0.482576	0.462626	0.967004	37.2178	0.983824	0.611456	3	0.0128804	0.278591	-0.533147	0.558908	0.963124	3	-0.917958	1.62625	-4.10535	2.26943	0.572439	0.0582289	0.103139	-0.143919	0.260377	0.572367
TNF	Crohn	CRP	5e-08	2	-0.069573	0.303412	-0.66425	0.525104	0.818634	32.3014	0.27398	0.600674	NA	NA	NA	NA	NA	NA	NA	NA	NA	NA	NA	NA	NA	NA	NA	NA	NA
TNF	UlColitis	CRP	5e-08	2	0.331414	0.296247	-0.249219	0.912047	0.263264	32.3014	8.61243	0.00333877	NA	NA	NA	NA	NA	NA	NA	NA	NA	NA	NA	NA	NA	NA	NA	NA	NA
TNF	RA	CRP	5e-08	3	-0.887285	0.19896	-1.27724	-0.49733	8.2111e-06	37.2178	62.3443	2.89802e-14	3	-0.244796	0.281681	-0.79688	0.307289	0.384819	3	-4.56951	10.5423	-25.232	16.093	0.664691	0.232302	0.658487	-1.05831	1.52291	0.724252
TYMS	WMH	CRP	5e-08	1	-0.0839002	0.131894	-0.342408	0.174608	0.5247	30.8875	NA	NA	NA	NA	NA	NA	NA	NA	NA	NA	NA	NA	NA	NA	NA	NA	NA	NA	NA
TYMS	WMH_UKB	CRP	5e-08	4	-0.0669514	0.0599921	-0.184534	0.050631	0.264421	53.4902	2.19299	0.533331	4	-0.105105	0.0696293	-0.241576	0.0313656	0.131172	4	-0.302635	0.188408	-0.671908	0.0666388	0.108214	0.0161104	0.0122085	-0.0078179	0.0400387	0.186968
TYMS	iFA	CRP	5e-08	4	-0.29065	0.279388	-0.838241	0.256941	0.298197	53.4902	0.443619	0.931092	4	-0.329139	0.317128	-0.950698	0.29242	0.299328	4	-0.509538	0.877501	-2.22941	1.21033	0.561463	0.0149575	0.0568426	-0.096452	0.126367	0.792443
TYMS	MD	CRP	5e-08	4	-0.226626	0.276487	-0.768531	0.315278	0.412408	53.4902	1.44273	0.69555	4	-0.204562	0.319364	-0.830503	0.42138	0.521828	4	-0.0863502	0.868375	-1.78833	1.61563	0.92079	-0.00958585	0.0562527	-0.119839	0.100667	0.86469
TYMS	LS	CRP	5e-08	1	0.15873	0.480726	-0.783475	1.10094	0.741257	30.8875	NA	NA	NA	NA	NA	NA	NA	NA	NA	NA	NA	NA	NA	NA	NA	NA	NA	NA	NA
TYMS	VaD	CRP	5e-08	4	-0.0269916	0.212214	-0.442923	0.388939	0.898789	53.4902	3.22407	0.358351	4	0.0237725	0.237989	-0.442678	0.490223	0.920433	4	0.316139	0.755863	-1.16533	1.7976	0.675765	-0.0228469	0.0475856	-0.116113	0.0704191	0.631141
TYMS	Crohn	CRP	5e-08	2	-0.376053	0.289628	-0.943714	0.191607	0.194149	32.9398	1.74374	0.186666	NA	NA	NA	NA	NA	NA	NA	NA	NA	NA	NA	NA	NA	NA	NA	NA	NA
TYMS	UlColitis	CRP	5e-08	2	-0.413484	0.28683	-0.97566	0.148693	0.149426	32.9398	0.128962	0.719511	NA	NA	NA	NA	NA	NA	NA	NA	NA	NA	NA	NA	NA	NA	NA	NA	NA
TYMS	RA	CRP	5e-08	2	6.96514	0.258105	6.45926	7.47102	2.17438e-160	32.3627	867.843	9.60484e-191	NA	NA	NA	NA	NA	NA	NA	NA	NA	NA	NA	NA	NA	NA	NA	NA	NA
PPP3R2	WMH	CRP	5e-08	3	0.000263988	0.0219583	-0.0427734	0.0433014	0.990408	430.654	2.24902	0.324811	3	0.000186257	0.0232825	-0.0454466	0.0458192	0.993617	3	-0.0689775	0.0567409	-0.180188	0.0422327	0.224116	0.0128402	0.00970227	-0.00617586	0.0318563	0.185694
PPP3R2	WMH_UKB	CRP	5e-08	11	0.0361329	0.0211489	-0.00531804	0.0775839	0.0875424	175.888	12.312	0.264717	11	0.00711842	0.0256397	-0.0431344	0.0573712	0.781294	11	-0.0162351	0.055804	-0.125609	0.0931387	0.771104	0.00891199	0.00879034	-0.00831675	0.0261407	0.310659
PPP3R2	iFA	CRP	5e-08	11	0.0381063	0.0887172	-0.135776	0.211989	0.667541	175.888	9.52232	0.483351	11	-0.0740678	0.114815	-0.299101	0.150965	0.518859	11	-0.144589	0.23445	-0.604102	0.314924	0.537422	0.0310914	0.0369322	-0.0412943	0.103477	0.399871
PPP3R2	MD	CRP	5e-08	11	0.0522505	0.114327	-0.171827	0.276328	0.647652	175.888	17.0833	0.0725411	11	0.0191534	0.127446	-0.230637	0.268944	0.880539	11	-0.0834239	0.311298	-0.693557	0.52671	0.788709	0.0229096	0.0485692	-0.0722842	0.118103	0.637148
PPP3R2	LS	CRP	5e-08	8	-0.0618936	0.0793156	-0.217349	0.0935622	0.435188	199.479	9.92485	0.192872	8	-0.0139939	0.0778156	-0.16651	0.138522	0.857283	8	0.0198045	0.205712	-0.383383	0.422992	0.923304	-0.0142343	0.0326898	-0.0783051	0.0498365	0.663247
PPP3R2	VaD	CRP	5e-08	9	0.0499512	0.0584796	-0.0646668	0.164569	0.393014	207.132	2.79136	0.946761	9	0.0367947	0.0679397	-0.0963646	0.169954	0.588108	9	0.0184215	0.146847	-0.269394	0.306237	0.90017	0.00555881	0.0237483	-0.0409869	0.0521045	0.814929
PPP3R2	Crohn	CRP	5e-08	7	0.060781	0.0752324	-0.0866718	0.208234	0.419142	256.446	14.9133	0.0209416	7	0.0328569	0.0603236	-0.0853752	0.151089	0.585975	7	-0.0641849	0.203573	-0.46318	0.33481	0.75254	0.0221269	0.0332217	-0.0429864	0.0872402	0.505386
PPP3R2	UlColitis	CRP	5e-08	7	-0.108976	0.0813335	-0.268387	0.0504349	0.18029	256.446	17.7951	0.00676524	7	-0.0541552	0.0571764	-0.166219	0.0579085	0.343557	7	-0.193398	0.225197	-0.634777	0.24798	0.390453	0.0149796	0.0368068	-0.0571604	0.0871195	0.684024
PPP3R2	RA	CRP	5e-08	10	-0.303067	0.241833	-0.777051	0.170916	0.210129	189.716	275.286	4.5023e-54	10	-0.0316604	0.0550729	-0.139601	0.0762804	0.565371	10	-0.63106	0.650803	-1.90661	0.64449	0.332214	0.057142	0.104548	-0.147768	0.262052	0.584678
PPIA	WMH	CRP	5e-08	1	0.1125	0.104918	-0.0931352	0.318135	0.2836	45.9082	NA	NA	NA	NA	NA	NA	NA	NA	NA	NA	NA	NA	NA	NA	NA	NA	NA	NA	NA
PPIA	WMH_UKB	CRP	5e-08	1	0.0453118	0.123011	-0.195786	0.286409	0.712609	45.9082	NA	NA	NA	NA	NA	NA	NA	NA	NA	NA	NA	NA	NA	NA	NA	NA	NA	NA	NA
PPIA	iFA	CRP	5e-08	1	-0.267296	0.572679	-1.38973	0.855133	0.64068	45.9082	NA	NA	NA	NA	NA	NA	NA	NA	NA	NA	NA	NA	NA	NA	NA	NA	NA	NA	NA
PPIA	MD	CRP	5e-08	1	-0.992745	0.566738	-2.10353	0.11804	0.0798283	45.9082	NA	NA	NA	NA	NA	NA	NA	NA	NA	NA	NA	NA	NA	NA	NA	NA	NA	NA	NA
PPIA	LS	CRP	5e-08	1	0.182143	0.367857	-0.538844	0.90313	0.620497	45.9082	NA	NA	NA	NA	NA	NA	NA	NA	NA	NA	NA	NA	NA	NA	NA	NA	NA	NA	NA
PPIA	VaD	CRP	5e-08	1	-0.116071	0.378571	-0.858058	0.625915	0.759145	45.9082	NA	NA	NA	NA	NA	NA	NA	NA	NA	NA	NA	NA	NA	NA	NA	NA	NA	NA	NA
PPIA	Crohn	CRP	5e-08	1	-0.3	0.298214	-0.884489	0.284489	0.314421	45.9082	NA	NA	NA	NA	NA	NA	NA	NA	NA	NA	NA	NA	NA	NA	NA	NA	NA	NA	NA
PPIA	UlColitis	CRP	5e-08	1	0.0928571	0.292857	-0.481132	0.666847	0.751188	45.9082	NA	NA	NA	NA	NA	NA	NA	NA	NA	NA	NA	NA	NA	NA	NA	NA	NA	NA	NA
PPIA	RA	CRP	5e-08	1	0.0392857	0.239286	-0.429706	0.508277	0.86959	45.9082	NA	NA	NA	NA	NA	NA	NA	NA	NA	NA	NA	NA	NA	NA	NA	NA	NA	NA	NA
PPIF	WMH	CRP	5e-08	1	0.136659	0.127449	-0.113136	0.386455	0.2836	31.5909	NA	NA	NA	NA	NA	NA	NA	NA	NA	NA	NA	NA	NA	NA	NA	NA	NA	NA	NA
PPIF	WMH_UKB	CRP	5e-08	1	0.0550425	0.149428	-0.237831	0.347916	0.712609	31.5909	NA	NA	NA	NA	NA	NA	NA	NA	NA	NA	NA	NA	NA	NA	NA	NA	NA	NA	NA
PPIF	iFA	CRP	5e-08	1	-0.324698	0.695662	-1.68817	1.03877	0.64068	31.5909	NA	NA	NA	NA	NA	NA	NA	NA	NA	NA	NA	NA	NA	NA	NA	NA	NA	NA	NA
PPIF	MD	CRP	5e-08	1	-1.20594	0.688445	-2.55526	0.14339	0.0798283	31.5909	NA	NA	NA	NA	NA	NA	NA	NA	NA	NA	NA	NA	NA	NA	NA	NA	NA	NA	NA
PPIF	LS	CRP	5e-08	1	0.221258	0.446855	-0.654561	1.09708	0.620497	31.5909	NA	NA	NA	NA	NA	NA	NA	NA	NA	NA	NA	NA	NA	NA	NA	NA	NA	NA	NA
PPIF	VaD	CRP	5e-08	1	-0.140998	0.45987	-1.04233	0.760331	0.759145	31.5909	NA	NA	NA	NA	NA	NA	NA	NA	NA	NA	NA	NA	NA	NA	NA	NA	NA	NA	NA
PPIF	Crohn	CRP	5e-08	1	-0.364425	0.362256	-1.07443	0.345583	0.314421	31.5909	NA	NA	NA	NA	NA	NA	NA	NA	NA	NA	NA	NA	NA	NA	NA	NA	NA	NA	NA
PPIF	UlColitis	CRP	5e-08	1	0.112798	0.355748	-0.584456	0.810052	0.751188	31.5909	NA	NA	NA	NA	NA	NA	NA	NA	NA	NA	NA	NA	NA	NA	NA	NA	NA	NA	NA
PPIF	RA	CRP	5e-08	1	0.0477223	0.290672	-0.521985	0.61743	0.86959	31.5909	NA	NA	NA	NA	NA	NA	NA	NA	NA	NA	NA	NA	NA	NA	NA	NA	NA	NA	NA
CD80	WMH	CRP	5e-08	2	-0.084512	0.0703072	-0.222312	0.0532876	0.229349	60.1401	0.339986	0.559837	NA	NA	NA	NA	NA	NA	NA	NA	NA	NA	NA	NA	NA	NA	NA	NA	NA
CD80	WMH_UKB	CRP	5e-08	2	-0.00571821	0.0779151	-0.158429	0.146993	0.941496	60.1401	0.00244624	0.960553	NA	NA	NA	NA	NA	NA	NA	NA	NA	NA	NA	NA	NA	NA	NA	NA	NA
CD80	iFA	CRP	5e-08	2	-0.220121	0.362709	-0.931018	0.490777	0.543931	60.1401	0.0376277	0.846193	NA	NA	NA	NA	NA	NA	NA	NA	NA	NA	NA	NA	NA	NA	NA	NA	NA
CD80	MD	CRP	5e-08	2	-0.539046	0.358941	-1.24256	0.164466	0.133157	60.1401	0.00872116	0.925596	NA	NA	NA	NA	NA	NA	NA	NA	NA	NA	NA	NA	NA	NA	NA	NA	NA
CD80	LS	CRP	5e-08	2	0.161636	0.235595	-0.300122	0.623395	0.492666	60.1401	0.0371704	0.847119	NA	NA	NA	NA	NA	NA	NA	NA	NA	NA	NA	NA	NA	NA	NA	NA	NA
CD80	VaD	CRP	5e-08	2	-0.253694	0.217772	-0.680519	0.173131	0.244038	60.1401	4.79475	0.0285466	NA	NA	NA	NA	NA	NA	NA	NA	NA	NA	NA	NA	NA	NA	NA	NA	NA
CD80	Crohn	CRP	5e-08	2	-0.161786	0.183609	-0.521652	0.19808	0.378239	60.1401	0.259216	0.61066	NA	NA	NA	NA	NA	NA	NA	NA	NA	NA	NA	NA	NA	NA	NA	NA	NA
CD80	UlColitis	CRP	5e-08	2	-0.0489201	0.180302	-0.402306	0.304466	0.786143	60.1401	1.1685	0.27971	NA	NA	NA	NA	NA	NA	NA	NA	NA	NA	NA	NA	NA	NA	NA	NA	NA
CD80	RA	CRP	5e-08	2	-0.0509417	0.166821	-0.377904	0.276021	0.760086	60.1401	0.110304	0.739799	NA	NA	NA	NA	NA	NA	NA	NA	NA	NA	NA	NA	NA	NA	NA	NA	NA
CD86	WMH	CRP	5e-08	4	0.0585287	0.0499134	-0.0392998	0.156357	0.240954	56.9363	2.91234	0.40534	4	0.0573134	0.0599206	-0.0601287	0.174756	0.338825	4	-0.473417	0.336901	-1.13373	0.186896	0.159958	0.03374	0.021133	-0.00767983	0.0751599	0.110364
CD86	WMH_UKB	CRP	5e-08	7	-0.0782077	0.0466447	-0.16963	0.0132143	0.0936076	51.4893	5.26471	0.510338	7	-0.0742888	0.0606931	-0.193245	0.0446675	0.22095	7	-0.00166538	0.112434	-0.222033	0.218702	0.988182	-0.00631042	0.00843417	-0.0228411	0.0102202	0.454341
CD86	iFA	CRP	5e-08	7	-0.203976	0.239187	-0.672774	0.264821	0.393776	51.4893	7.2942	0.294495	7	-0.300362	0.269865	-0.829287	0.228563	0.265705	7	0.113551	0.61116	-1.0843	1.3114	0.852605	-0.0262021	0.0458758	-0.116117	0.0637128	0.567895
CD86	MD	CRP	5e-08	7	-0.211	0.305091	-0.808967	0.386966	0.489189	51.4893	12.1132	0.0594898	7	-0.300127	0.307358	-0.902538	0.302285	0.328831	7	0.693171	0.670613	-0.621206	2.00755	0.301305	-0.0746094	0.0503367	-0.173268	0.0240488	0.138286
CD86	LS	CRP	5e-08	3	0.120389	0.194449	-0.260724	0.501502	0.535831	64.4608	21.7304	1.91119e-05	3	-0.33804	0.273139	-0.873383	0.197303	0.215861	3	-21.5196	4.71535	-30.7615	-12.2776	5.02542e-06	1.47492	0.321111	0.84555	2.10428	4.3658e-06
CD86	VaD	CRP	5e-08	3	-0.238167	0.178297	-0.587621	0.111288	0.181618	64.4608	1.94499	0.378139	3	-0.1314	0.212424	-0.547742	0.284943	0.536196	3	-5.33651	4.25447	-13.6751	3.00211	0.209722	0.346764	0.289114	-0.219889	0.913418	0.230371
CD86	Crohn	CRP	5e-08	3	0.432431	0.146979	0.144357	0.720505	0.00325966	64.4608	16.9213	0.000211639	3	0.259416	0.210722	-0.153592	0.672425	0.218293	3	-12.2669	6.51963	-25.0452	0.511299	0.0598986	0.862742	0.442519	-0.00458008	1.73006	0.0512221
CD86	UlColitis	CRP	5e-08	3	0.336071	0.14424	0.053367	0.618776	0.0198087	64.4608	16.6618	0.000240955	3	0.141551	0.231958	-0.313078	0.59618	0.5417	3	-13.5963	3.41651	-20.2925	-6.90003	6.90379e-05	0.946356	0.23186	0.491919	1.40079	4.47299e-05
CD86	RA	CRP	5e-08	7	0.508467	0.286889	-0.0538256	1.07076	0.0763372	51.4893	41.74	2.0694e-07	7	0.442349	0.193378	0.0633351	0.821362	0.0221676	7	1.58471	0.948809	-0.274924	3.44434	0.0948785	-0.0765197	0.064507	-0.202951	0.0499117	0.235534
IL1R1	WMH	CRP	5e-08	12	-0.00683521	0.0182727	-0.0426491	0.0289787	0.708355	208.258	18.6102	0.0684591	12	-0.0251542	0.0187798	-0.061962	0.0116535	0.18043	12	-0.111806	0.0325825	-0.175666	-0.0479452	0.000600334	0.0158331	0.00443428	0.00714211	0.0245242	0.000356136
IL1R1	WMH_UKB	CRP	5e-08	19	-0.024614	0.0263635	-0.0762855	0.0270574	0.350488	148.268	49.4909	9.00863e-05	19	-0.0215853	0.0248466	-0.0702839	0.0271132	0.384988	19	-0.00443704	0.0579023	-0.117923	0.109049	0.938918	-0.0028391	0.00720704	-0.0169646	0.0112864	0.69363
IL1R1	iFA	CRP	5e-08	19	-0.197566	0.112358	-0.417784	0.0226509	0.0786849	148.268	41.4297	0.00132765	19	-0.145356	0.104651	-0.350468	0.0597553	0.164843	19	-0.209597	0.24789	-0.695453	0.276258	0.397818	0.00169243	0.030848	-0.0587684	0.0621533	0.956247
IL1R1	MD	CRP	5e-08	19	-0.14399	0.110901	-0.361352	0.0733714	0.19416	148.268	41.212	0.00142313	19	-0.10458	0.103014	-0.306483	0.0973225	0.310006	19	0.0533749	0.23864	-0.414352	0.521101	0.82302	-0.027763	0.0296951	-0.0859644	0.0304384	0.349822
IL1R1	LS	CRP	5e-08	17	0.0283577	0.0581603	-0.0856344	0.14235	0.625849	159.619	22.5194	0.127199	17	0.0229351	0.068468	-0.11126	0.15713	0.737644	17	0.0841661	0.129415	-0.169483	0.337815	0.515462	-0.00807514	0.0166216	-0.0406528	0.0245026	0.627093
IL1R1	VaD	CRP	5e-08	18	0.0101357	0.0457139	-0.0794619	0.0997334	0.824531	153.481	13.0418	0.733382	18	0.0199867	0.0611694	-0.0999031	0.139877	0.743861	18	0.0352789	0.0976807	-0.156172	0.226729	0.717975	-0.00360157	0.0123652	-0.0278369	0.0206338	0.770847
IL1R1	Crohn	CRP	5e-08	14	-0.0404699	0.085625	-0.208292	0.127352	0.636469	184.262	63.9797	1.00961e-08	14	-0.0748258	0.0554768	-0.183558	0.0339067	0.177409	14	0.207258	0.182712	-0.150851	0.565366	0.25665	-0.0375965	0.0248066	-0.0862166	0.0110235	0.129624
IL1R1	UlColitis	CRP	5e-08	14	0.00819379	0.0754163	-0.139619	0.156007	0.913482	184.262	50.8726	2.11057e-06	14	0.0188202	0.0505419	-0.08024	0.11788	0.709618	14	0.0323323	0.175298	-0.311246	0.375911	0.853667	-0.00366181	0.0237836	-0.0502768	0.0429532	0.877639
IL1R1	RA	CRP	5e-08	17	0.00197063	0.060835	-0.117264	0.121205	0.974159	159.619	53.2196	6.9499e-06	17	-0.0281841	0.0555124	-0.136986	0.0806182	0.611658	17	0.176325	0.128135	-0.0748151	0.427465	0.168795	-0.0248432	0.016248	-0.0566888	0.00700238	0.126265
ACE	WMH	BP	5e-08	6	0.00165352	0.025021	-0.0473868	0.0506939	0.94731	475.32	18.6363	0.00224609	6	-0.0266587	0.0213748	-0.0685524	0.0152351	0.212323	6	-0.0367313	0.0450797	-0.125086	0.0516232	0.415182	0.0109475	0.0107153	-0.0100541	0.0319491	0.306938
ACE	WMH_UKB	BP	5e-08	22	-0.00903048	0.0149332	-0.038299	0.0202381	0.545362	204.742	29.1512	0.110419	22	-0.00010528	0.0172165	-0.033849	0.0336385	0.995121	22	-0.0314979	0.0279794	-0.0863366	0.0233407	0.260269	0.00602111	0.00633514	-0.00639554	0.0184378	0.341894
ACE	iFA	BP	5e-08	22	-0.111022	0.0589791	-0.226619	0.00457457	0.0597815	204.742	13.2177	0.900809	22	-0.0504606	0.0794344	-0.206149	0.105228	0.525266	22	-0.040092	0.110263	-0.256203	0.176019	0.716153	-0.0190086	0.0249667	-0.0679424	0.0299252	0.446443
ACE	MD	BP	5e-08	22	-0.130481	0.0598326	-0.247751	-0.0132118	0.0292	204.742	22.0539	0.396411	22	-0.0856897	0.0829097	-0.24819	0.0768104	0.301356	22	-0.108597	0.114459	-0.332932	0.115738	0.342728	-0.00586398	0.0259119	-0.0566505	0.0449225	0.820965
ACE	LS	BP	5e-08	15	0.0197936	0.0458355	-0.0700424	0.10963	0.665858	264.801	16.0998	0.307316	15	0.00531661	0.0528279	-0.0982242	0.108857	0.919836	15	0.111639	0.0808516	-0.0468278	0.270105	0.167346	-0.0252994	0.0185939	-0.0617428	0.0111441	0.173632
ACE	VaD	BP	5e-08	10	-0.0483233	0.052622	-0.15146	0.0548139	0.358457	272.306	9.9663	0.35322	10	-0.11047	0.0586519	-0.225426	0.00448557	0.0596345	10	-0.0521341	0.0942521	-0.236865	0.132597	0.580171	0.00100893	0.0201093	-0.0384046	0.0404225	0.959985
ACE	Stroke	BP	5e-08	12	-0.0323872	0.0209321	-0.0734133	0.00863892	0.121803	326.856	18.2162	0.0766982	12	-0.0118679	0.0279321	-0.0666138	0.042878	0.670922	12	-0.0273843	0.0409754	-0.107695	0.052926	0.503935	-0.00141139	0.00976467	-0.0205498	0.017727	0.885074
ACE	Heart_Fail	BP	5e-08	22	-0.106734	0.0250046	-0.155742	-0.0577259	1.96726e-05	204.742	30.7143	0.0785457	22	-0.0737848	0.0354661	-0.143297	-0.00427248	0.0374861	22	-0.115872	0.0454917	-0.205034	-0.0267098	0.0108622	0.00253359	0.0104294	-0.0179076	0.0229747	0.808061
ACE	CAD	BP	5e-08	18	0.021552	0.0233723	-0.0242569	0.0673609	0.356468	187.204	38.9094	0.00183989	18	0.0274921	0.0210432	-0.0137519	0.0687361	0.191397	18	0.117154	0.0310283	0.05634	0.177969	0.000159544	-0.0241745	0.00646237	-0.0368405	-0.0115085	0.000183431
REN	WMH	BP	5e-08	3	-0.318321	0.0657016	-0.447094	-0.189549	1.26638e-06	39.5447	23.3073	8.68716e-06	3	-0.235042	0.104106	-0.439087	-0.030997	0.0239639	3	-1.49338	1.26142	-3.96572	0.978966	0.236459	0.0871633	0.0919978	-0.093149	0.267476	0.343409
REN	WMH_UKB	BP	5e-08	10	-0.109591	0.0752375	-0.257053	0.0378722	0.145228	56.8932	43.5403	1.71514e-06	10	-0.109027	0.0502501	-0.207515	-0.0105383	0.030031	10	-0.108901	0.133934	-0.371406	0.153604	0.416163	-8.71366e-05	0.0135903	-0.0267236	0.0265493	0.994884
REN	iFA	BP	5e-08	10	-0.168901	0.328808	-0.813353	0.475551	0.607479	56.8932	38.3549	1.50525e-05	10	-0.00227565	0.223093	-0.439531	0.434979	0.991861	10	-0.216746	0.585138	-1.3636	0.930103	0.71107	0.00604187	0.0593527	-0.110287	0.122371	0.918919
REN	MD	BP	5e-08	10	-0.0731651	0.275637	-0.613405	0.467074	0.790671	56.8932	27.5156	0.00114875	10	-0.170369	0.22254	-0.606539	0.265801	0.443935	10	-0.459498	0.460455	-1.36197	0.442977	0.318318	0.0487819	0.0467031	-0.0427545	0.140318	0.296249
REN	LS	BP	5e-08	4	-0.476294	0.507663	-1.47129	0.518706	0.348136	67.2866	26.5491	7.31863e-06	4	-0.135233	0.241149	-0.607876	0.337409	0.574942	4	0.125648	1.05226	-1.93674	2.18804	0.904952	-0.0661367	0.0978164	-0.257853	0.12558	0.498957
REN	VaD	BP	5e-08	6	-0.0332147	0.214252	-0.45314	0.386711	0.876801	60.7927	14.5931	0.01225	6	0.0902056	0.178545	-0.259737	0.440148	0.613401	6	0.198149	0.411241	-0.607869	1.00417	0.629925	-0.0245088	0.0363274	-0.0957093	0.0466916	0.499889
REN	Stroke	BP	5e-08	5	-0.126123	0.0916598	-0.305773	0.0535272	0.168826	60.2483	10.3371	0.0351163	5	-0.0614806	0.0705423	-0.199741	0.0767797	0.383458	5	-0.0519428	0.172357	-0.389756	0.28587	0.763134	-0.00853282	0.0160503	-0.0399907	0.0229251	0.594981
REN	Heart_Fail	BP	5e-08	10	0.017513	0.0686258	-0.116991	0.152017	0.798572	56.8932	15.2489	0.0843211	10	0.00794678	0.0679179	-0.12517	0.141063	0.906856	10	0.00586921	0.12026	-0.229836	0.241574	0.961075	0.00143144	0.0117749	-0.0216469	0.0245098	0.903242
REN	CAD	BP	5e-08	8	0.0801297	0.118368	-0.151867	0.312127	0.498435	58.9458	71.2939	8.08817e-13	8	0.0073859	0.0499723	-0.0905581	0.10533	0.882501	8	0.0806456	0.216275	-0.343245	0.504537	0.709234	-6.23216e-05	0.0210719	-0.0413625	0.0412379	0.99764
NR3C2	WMH	BP	5e-08	1	0.0660377	0.147245	-0.222557	0.354632	0.6538	40.204	NA	NA	NA	NA	NA	NA	NA	NA	NA	NA	NA	NA	NA	NA	NA	NA	NA	NA	NA
NR3C2	WMH_UKB	BP	5e-08	3	-0.0055421	0.0650196	-0.132978	0.121894	0.932073	71.6038	0.391793	0.822097	3	-0.0216569	0.0708173	-0.160456	0.117143	0.759747	3	-0.121947	0.218531	-0.55026	0.306366	0.576823	0.0127818	0.022909	-0.032119	0.0576827	0.576887
NR3C2	iFA	BP	5e-08	3	-0.10155	0.302732	-0.694893	0.491793	0.73729	71.6038	1.06961	0.585784	3	-0.0493497	0.335885	-0.707671	0.608972	0.883192	3	-0.20122	1.0474	-2.25409	1.85165	0.847653	0.0109398	0.109758	-0.204183	0.226062	0.920605
NR3C2	MD	BP	5e-08	3	0.0512468	0.299599	-0.535956	0.63845	0.864183	71.6038	2.53244	0.281895	3	0.0839781	0.342361	-0.587038	0.754994	0.806231	3	-0.357571	1.54462	-3.38496	2.66982	0.81693	0.044872	0.161864	-0.272375	0.362119	0.781611
NR3C2	LS	BP	5e-08	1	-0.162736	0.524764	-1.19125	0.865783	0.756476	40.204	NA	NA	NA	NA	NA	NA	NA	NA	NA	NA	NA	NA	NA	NA	NA	NA	NA	NA	NA
NR3C2	VaD	BP	5e-08	2	0.189934	0.24632	-0.292845	0.672713	0.440656	83.8098	3.35284	0.067089	NA	NA	NA	NA	NA	NA	NA	NA	NA	NA	NA	NA	NA	NA	NA	NA	NA
NR3C2	Stroke	BP	5e-08	1	0.232311	0.21816	-0.195275	0.659898	0.286937	40.204	NA	NA	NA	NA	NA	NA	NA	NA	NA	NA	NA	NA	NA	NA	NA	NA	NA	NA	NA
NR3C2	Heart_Fail	BP	5e-08	3	-0.19043	0.154317	-0.492886	0.112027	0.217198	71.6038	0.0870779	0.957395	3	-0.176682	0.168594	-0.507121	0.153756	0.29465	3	-0.131409	0.545351	-1.20028	0.937458	0.809584	-0.00628	0.0556559	-0.115364	0.102804	0.910161
NR3C2	CAD	BP	5e-08	1	0.395696	0.176672	0.0494247	0.741967	0.0251093	40.204	NA	NA	NA	NA	NA	NA	NA	NA	NA	NA	NA	NA	NA	NA	NA	NA	NA	NA	NA
Abbreviations: pQTL (Protein quantative trait loci), BP (Blood Pressure), LDL (Low-density lipoprotein), CRP (C-reactive protein), VaD (Vascular dementia diagnosis), WMH (White matter hyperintensities), WMH_UKB (UK Biobank white matter hyperintensities), iFA (Inverse fractional anisotropy), MD (Mean diffusivity), LS (Lacunar stroke), Heart_Fail (Heart failure), CAD (Coronary artery disease), Croh…

[truncated: 9 more sheets: Sup. Table 10., Sup. Table 11., Sup. Table 12., Sup. Table 13., Sup. Table 14., Sup. Table 15., Sup. Table 16., Sup. Table 17., eTable 18. ]
